# Supplementary material for: Hemispheric asymmetry of tau pathology is related to asymmetric amyloid deposition in Alzheimer’s Disease
Source: Nat Commun. 2025 Sep 5;16:8232. doi: 10.1038/s41467-025-63564-2 (PMC12413461; doi:10.1038/s41467-025-63564-2)
Supplement: Supplementary file 4 — Source Data [file 41467_2025_63564_MOESM4_ESM.xlsx]

## Sheet: Figure 1
FIG1ac	Bilateral temporal tau load	Temporal tau laterality	Tau asymmetry group	Most affected hemisphere temporal tau load	Bilateral global tau load
0	2.97155	12.9305	RA	3.41698	1.72146
1	3.23009	-15.6022	LA	3.77599	2.03655
2	1.70328	-3.02278	S	1.75722	1.18649
3	1.64883	-4.76487	S	1.73185	1.46981
4	1.55278	4.44551	S	1.62246	1.22753
5	1.92319	-24.1261	LA	2.45908	1.33849
6	1.83245	-25.9852	LA	2.43333	1.37497
7	1.69097	-15.3741	LA	1.949	1.23184
8	1.39625	-1.16512	S	1.4128	1.22312
9	2.3222	-10.2391	LA	2.57124	1.456
10	2.15236	-19.2238	LA	2.62375	1.45778
11	2.44764	9.99559	RA	2.6953	1.60424
12	1.9723	7.63779	S	2.12752	1.37839
13	1.55475	7.77515	S	1.66949	1.22161
14	2.52184	-20.1183	LA	3.06757	1.50845
15	3.00807	-12.6561	LA	3.43891	2.34066
16	2.02194	4.27031	S	2.09611	1.50907
17	1.38398	-0.144045	S	1.386	1.09472
18	2.73836	3.19731	S	2.82959	1.8904
19	1.33019	1.89309	S	1.35674	1.15865
20	1.35979	1.13392	S	1.37536	1.19608
21	1.85538	-11.8133	LA	2.09619	1.45925
22	1.78294	-1.9113	S	1.8212	1.31704
23	1.94757	-11.7537	LA	2.21768	1.24037
24	2.49429	-0.61095	S	2.51003	2.07796
25	2.13658	-6.21787	S	2.26949	1.55995
26	1.34652	0.801778	S	1.35783	1.18015
27	1.95422	-10.2125	LA	2.17434	1.4846
28	2.39525	-6.8436	S	2.56743	1.83354
29	1.7495	-8.05147	S	1.89482	1.36228
30	2.09032	-3.27884	S	2.15677	2.02604
31	1.46756	8.61188	S	1.59421	1.16537
32	2.2428	-3.31227	S	2.31728	1.4652
33	1.53111	-2.76972	S	1.57501	1.2226
34	1.62098	-15.2538	LA	1.88842	1.24413
35	2.10175	15.81	RA	2.45103	1.32629
36	2.53677	-14.4261	LA	2.94137	1.61199
37	1.5229	4.19438	S	1.58661	1.32265
38	2.87322	-4.90166	S	3.01612	1.91585
39	1.52476	-0.215369	S	1.52801	1.09524
40	2.73946	37.0827	RA	3.87477	1.77813
41	1.88288	5.69627	S	1.99211	1.38139
42	3.21359	-5.18568	S	3.40002	2.15771
43	1.40816	-6.10576	S	1.49637	1.16028
44	1.76306	-4.87359	S	1.85227	1.25728
45	2.04695	10.9226	RA	2.28622	1.43639
46	1.79154	6.6612	S	1.91686	1.75527
47	1.28879	-7.22969	S	1.38746	0.985031
48	2.68919	-3.16896	S	2.77568	1.93709
49	2.6696	12.4065	RA	3.01618	1.96399
50	1.51593	-5.72399	S	1.60242	1.23262
51	1.5926	-12.2972	LA	1.80669	1.16519
52	1.43186	2.73659	S	1.47246	1.16229
53	1.51249	-8.37164	S	1.64137	1.11585
54	2.08123	-17.6307	LA	2.47238	1.72064
55	1.72241	-7.46675	S	1.8589	1.24993
56	2.49637	-0.783034	S	2.5153	1.75358
57	1.39369	8.53453	S	1.5212	1.11286
58	3.13756	-17.8155	LA	3.75831	1.96713
59	2.40539	-3.05748	S	2.47906	2.46528
60	2.11584	-12.6352	LA	2.39058	1.42789
61	1.5291	-10.3547	LA	1.70114	1.18584
62	1.82942	17.0522	RA	2.17791	1.29746
63	1.41987	0.262438	S	1.4237	1.16416
64	2.74173	1.16847	S	2.77596	2.31624
65	2.51285	-1.59462	S	2.55172	1.59212
66	1.3945	-3.56385	S	1.44609	1.15378
67	1.73852	-16.6034	LA	2.0472	1.19953
68	2.95066	-12.7962	LA	3.36821	1.77453
69	1.40637	-16.2493	LA	1.65236	1.05421
70	4.02744	-9.8698	LA	4.46525	2.27398
71	1.43647	11.3109	RA	1.60453	1.1896
72	2.94779	-14.7095	LA	3.40249	1.55554
73	1.50712	-7.74405	S	1.62144	1.16682
74	1.40854	2.11263	S	1.43836	1.14486
75	2.435	3.79378	S	2.52979	2.27712
76	1.41609	-10.0295	LA	1.56118	1.1707
77	1.86246	-5.02898	S	1.96357	1.43795
78	1.46961	-12.0619	LA	1.65354	1.23716
79	2.51876	-11.7695	LA	2.85019	1.81026
80	1.35127	-2.12483	S	1.38044	1.16226
81	1.33759	4.69249	S	1.40462	1.2226
82	1.75052	-15.1631	LA	2.0254	1.48142
83	1.33291	-1.21912	S	1.35051	1.16514
84	2.77938	7.41478	S	2.98278	1.68545
85	2.16245	-13.275	LA	2.4568	1.59958
86	1.26137	-17.1318	LA	1.4898	1.00712
87	1.97816	-3.92879	S	2.05617	1.6741
88	2.18776	1.15265	S	2.21308	1.94844
89	1.58428	-5.12802	S	1.66463	1.32227
90	1.82868	-13.6193	LA	2.09139	1.3926
91	1.54915	-8.42604	S	1.67635	1.26899
92	2.13907	10.328	RA	2.37568	2.00844
93	2.57099	8.16686	S	2.79166	2.14628
94	1.37133	-4.15518	S	1.42934	1.17566
95	1.79087	-1.44807	S	1.81671	1.33188
96	4.59092	-5.57671	S	4.88802	3.62236
97	2.85388	2.5424	S	2.92337	2.39999
98	1.47269	-4.16678	S	1.53549	1.14496
99	1.45133	-4.74504	S	1.51495	1.12146
100	3.08837	4.4556	S	3.23428	1.91557
101	2.41786	-0.840868	S	2.43915	1.67474
102	2.58959	-20.8022	LA	3.16926	1.63039
103	1.75129	6.98021	S	1.88055	1.27008
104	1.95347	-6.70366	S	2.08641	1.42798
105	2.7063	-15.3872	LA	3.14009	1.68159
106	1.62314	10.62	RA	1.80202	1.23642
107	2.22459	6.06062	S	2.36278	1.56197
108	1.52444	-17.4911	LA	1.79557	1.69163
109	1.58765	-5.42862	S	1.67805	1.32324
110	1.4332	-0.504404	S	1.44058	1.18731
111	1.97443	-15.4428	LA	2.29291	1.5044
112	2.9676	5.98589	S	3.15789	2.25599
113	1.87059	19.5385	RA	2.24866	1.26437
114	2.57861	1.52536	S	2.61705	2.18846
115	1.75521	7.27014	S	1.88774	1.37078
116	1.60894	-14.7546	LA	1.86184	1.19137
117	1.64428	5.06459	S	1.72917	1.27786
118	1.69557	0.611512	S	1.70576	1.33734
119	2.30422	-3.97935	S	2.40194	1.66702
120	1.48443	-17.1867	LA	1.77678	1.1285
121	2.29351	-18.4449	LA	2.75599	1.6872
122	3.29401	1.45556	S	3.3442	2.19499
123	1.53173	-3.8048	S	1.58788	1.27526
124	1.38551	8.63288	S	1.49925	1.1148
125	1.76658	-13.5445	LA	2.00216	1.45074
126	1.86548	-3.00861	S	1.92189	1.32058
127	1.34966	-2.98826	S	1.39022	1.11675
128	1.42163	0.833963	S	1.43342	1.24187
129	1.4593	-6.49214	S	1.5543	1.20916
130	2.209	-16.8638	LA	2.59697	1.60564
131	2.68741	4.40227	S	2.80712	2.11548
132	1.68949	13.7789	RA	1.9357	1.44979
133	2.83748	-7.80396	S	3.06187	1.87108
134	2.85957	-2.18412	S	2.92449	2.0756
135	2.08547	-16.3635	LA	2.43994	1.50492
136	2.88112	-3.05456	S	2.97099	1.65177
137	1.74187	-10.3791	LA	1.93889	1.29153
138	2.25287	4.81518	S	2.36645	1.71406
139	2.12072	-16.2959	LA	2.46404	1.67594
140	1.48928	-4.24636	S	1.55351	1.27387
141	1.5409	-16.2208	LA	1.79986	1.30037
142	1.42353	-4.37615	S	1.48829	1.52833
143	2.28982	-4.82521	S	2.40417	1.61753
144	1.29345	-6.65899	S	1.38258	1.06513
145	1.51419	-18.9116	LA	1.8138	1.28541
146	2.0238	-12.18	LA	2.28352	1.39745
147	1.81326	4.82078	S	1.90218	1.78552
148	1.37322	-1.33835	S	1.39159	1.1768
149	1.77863	2.85608	S	1.83135	1.35747
150	1.35327	3.70756	S	1.40286	1.21426
151	2.47095	-8.48974	S	2.70105	1.64418
152	2.80617	-5.73566	S	2.97581	2.00791
153	1.71255	17.3843	RA	2.0231	1.28357
154	2.5045	-14.175	LA	2.87443	1.73331
155	1.49606	2.68046	S	1.53616	1.1808
156	1.69321	-3.12076	S	1.7481	1.23888
157	1.54337	7.69081	S	1.66281	1.21136
158	2.79105	15.2849	RA	3.29599	2.02617
159	2.81602	4.93684	S	2.96116	2.40286
160	2.34428	6.21281	S	2.50241	1.88771
161	2.19405	-18.3518	LA	2.631	1.7875
162	1.53548	-3.5651	S	1.58931	1.20207
163	1.59391	3.84878	S	1.6574	1.17517
164	1.84644	2.68914	S	1.89912	1.39059
165	2.03499	-14.6163	LA	2.35664	1.32705
166	1.60728	0.102088	S	1.60892	1.39242
167	2.76748	4.89636	S	2.91164	2.12028
168	2.6307	-14.4417	LA	3.03321	1.83901
169	2.79814	-4.24391	S	2.93155	2.34228
170	1.77645	-17.2226	LA	2.10657	1.59871
171	2.21086	2.60721	S	2.26805	1.93236
172	1.85218	-20.2554	LA	2.23747	1.33067
173	2.09862	-1.6462	S	2.13501	1.79909
174	1.69606	-6.92912	S	1.81708	1.36669
175	1.88631	7.95646	S	2.04226	1.58993
176	2.08278	-3.20431	S	2.15032	1.52771
177	2.56506	2.26933	S	2.62417	1.66859
178	3.20556	9.99998	RA	3.55367	2.15149
179	2.27016	2.85316	S	2.3363	2.01785
180	1.93079	13.2421	RA	2.2117	1.43221
181	1.43732	-3.06826	S	1.48318	1.24734
182	1.94657	-12.6222	LA	2.19964	1.31625
183	1.49552	2.40189	S	1.53264	1.31935
184	1.47751	7.18198	S	1.58342	1.33706
185	2.62661	-10.7153	LA	2.92264	2.04493
186	1.64105	4.04028	S	1.7067	1.31225
187	2.14038	-6.20952	S	2.27795	2.16469
188	2.67432	-22.5059	LA	3.31733	1.76756
189	2.11655	-3.59506	S	2.19605	1.49285
190	1.99336	-5.22365	S	2.10116	1.75149
191	1.49395	5.3733	S	1.57475	1.28576
192	1.42643	1.66778	S	1.45097	1.2607
193	1.63035	-7.15122	S	1.75034	1.1409
194	2.40052	0.288204	S	2.40716	1.74975
195	1.32656	-3.30543	S	1.37093	1.10731
196	1.50153	-6.44898	S	1.60373	1.17326
197	1.53573	-13.2976	LA	1.75415	1.11646
198	3.13867	-1.60471	S	3.18911	1.86643
199	1.93098	-15.8921	LA	2.25183	1.23534
200	2.14914	-9.85001	LA	2.37918	1.64519
201	1.4848	-5.54774	S	1.569	1.13755
202	1.41259	-2.72423	S	1.45271	1.15923
203	1.74327	9.88173	RA	1.91416	1.29612
204	1.34829	0.560538	S	1.35574	1.27099
205	2.33411	-6.48665	S	2.49185	1.70093
206	1.80039	-17.1513	LA	2.13376	1.12354
207	1.79304	8.65343	S	1.95659	1.78221
208	1.66853	8.32466	S	1.81373	1.25499
209	3.09234	-0.308563	S	3.10095	1.87652
210	1.96145	-19.0439	LA	2.36828	1.48567
211	2.32771	5.58733	S	2.45897	1.83375
212	1.44088	8.26655	S	1.56905	1.23262
213	1.42134	2.06312	S	1.45036	1.19252
214	3.57174	-6.55648	S	3.84246	2.72645
215	2.34575	16.7594	RA	2.77983	1.34576
216	2.70234	6.15746	S	2.87057	1.47801
217	1.93571	-10.0881	LA	2.15382	1.60143
218	1.94076	-0.184001	S	1.94419	1.39248
219	3.17214	0.879401	S	3.20107	2.6107
220	1.36516	-7.78431	S	1.47438	1.1315
221	1.82135	7.63141	S	1.96085	1.36905
222	1.87844	4.96918	S	1.97228	1.37068
223	1.4203	-13.0308	LA	1.60255	1.07458
224	2.6872	-5.28944	S	2.83721	1.85157
225	2.32604	-1.14362	S	2.35227	1.38029
226	1.57414	17.6858	RA	1.86317	1.36214
227	2.15398	15.0939	RA	2.48654	1.53366
228	1.37355	3.02626	S	1.41473	1.17022
229	1.4196	-3.78884	S	1.47633	1.24532
230	1.41046	-3.04536	S	1.45524	1.16125
231	1.45645	7.30207	S	1.56568	1.20523
232	1.57958	4.58439	S	1.65821	1.15117
233	1.60707	5.35771	S	1.69587	1.20138
234	2.1356	-10.4488	LA	2.377	1.53581
235	2.92771	20.447	RA	3.59961	1.97903
236	2.99172	0.0476091	S	2.99314	1.71365
237	2.31812	-16.4475	LA	2.71812	1.53621
238	1.90067	-1.28045	S	1.92521	1.68173
239	1.80427	11.325	RA	2.03457	1.3802
240	1.65149	7.29279	S	1.77208	1.25233
241	1.38025	2.64281	S	1.41641	1.17582
242	1.37297	-6.65936	S	1.47109	1.03863
243	1.77531	-13.6926	LA	2.0213	1.23724
244	1.35359	1.54057	S	1.37344	1.1717
245	1.39275	-4.61356	S	1.45748	1.08046
246	1.59855	-10.947	LA	1.77671	1.2144
247	3.05543	-4.5559	S	3.20929	2.18512
248	1.77257	-15.0331	LA	2.04218	1.28565
249	1.4952	-8.16186	S	1.62161	1.12826
250	1.34836	1.47127	S	1.36662	1.12882
251	1.80796	1.10839	S	1.82867	1.56118
252	1.36153	4.60386	S	1.424	1.12834
253	1.29932	-4.48282	S	1.35756	1.14968
254	1.96865	3.47052	S	2.03582	1.53851
255	1.68468	-5.12762	S	1.77266	1.36715
256	1.34697	-3.5375	S	1.39704	1.17605
257	1.62176	-5.03265	S	1.70339	1.25152
258	1.49401	-4.41543	S	1.56704	1.28053
259	2.1988	10.6864	RA	2.4636	1.55717
260	1.93124	13.8762	RA	2.20873	1.42026
261	2.58645	-12.5893	LA	2.94852	1.77353
262	1.6678	-20.3752	LA	2.01492	1.2832
263	1.47802	-17.888	LA	1.74978	1.24563
264	1.48682	8.61854	S	1.6119	1.20283
265	1.89079	-18.7355	LA	2.26959	1.1821
266	1.65393	-4.9804	S	1.73526	1.45415
267	2.77867	-5.17512	S	2.93314	1.67445
268	1.6588	11.2786	RA	1.8684	1.22606
269	1.70454	-10.9906	LA	1.90411	1.29615
270	1.99314	10.5168	RA	2.21445	1.48207
271	1.48331	12.1327	RA	1.66891	1.22303
272	2.72162	28.8711	RA	3.5683	1.61281
273	1.87989	-1.42866	S	1.9073	1.20762
274	1.41534	-2.25834	S	1.44805	1.09002
275	1.51837	-11.0558	LA	1.68782	1.18439
276	1.31529	5.71019	S	1.39405	1.19263
277	1.83668	4.65204	S	1.92375	1.35647
278	1.84024	-6.93605	S	1.9717	1.69961
279	2.81961	-8.33431	S	3.06623	1.83841
280	2.92768	4.3455	S	3.07696	1.84806
281	1.63106	-11.2819	LA	1.82585	1.24388
282	1.81778	-23.3815	LA	2.26753	1.27617
283	1.8722	12.6191	RA	2.11213	1.38318
284	1.37718	-5.43231	S	1.45192	1.16852
285	1.37435	5.13283	S	1.44628	1.13554
286	2.37868	6.83057	S	2.54916	1.98831
287	1.8024	5.03304	S	1.88905	1.28691
288	2.77448	-4.48336	S	2.90283	1.81048
289	1.41237	4.14081	S	1.46963	1.14879
290	2.43023	5.08743	S	2.55825	1.64714
291	1.84169	-12.3163	LA	2.07728	1.32836
292	1.4324	-1.47005	S	1.45434	1.1716
293	1.38527	-3.68092	S	1.43787	1.21265
294	1.36221	0.161784	S	1.36438	1.09004
295	1.56298	-0.990768	S	1.57847	1.33074
296	1.56527	-12.653	LA	1.76842	1.1154
297	1.92784	-4.72585	S	2.02028	1.22029
298	2.20969	12.3142	RA	2.50215	1.52449
299	1.44047	-3.27118	S	1.48804	1.17002
300	1.3304	1.5664	S	1.35086	1.22806
301	1.49421	8.38376	S	1.61662	1.16899
302	1.58284	7.87003	S	1.71087	1.18665
303	1.8046	13.8696	RA	2.0768	1.23251
304	1.5816	-0.433413	S	1.58857	1.262
305	1.70901	-9.9011	LA	1.88224	1.39046
306	1.37087	13.5358	RA	1.56053	1.13246
307	1.38166	-5.21825	S	1.4576	1.11986
308	1.47235	4.31905	S	1.53522	1.22344
309	1.93096	5.38579	S	2.0396	1.53768
310	1.47527	7.92888	S	1.58893	1.27015
311	1.63871	-1.35654	S	1.66075	1.17641
312	1.41128	-0.244106	S	1.4149	1.12165
313	1.8928	-4.93837	S	1.98948	1.81984
314	2.00172	1.87425	S	2.03748	1.64448
315	2.11631	1.19017	S	2.14189	1.47987
316	1.55966	-14.6227	LA	1.79765	1.16898
317	2.60455	-12.7959	LA	2.97748	1.61807
318	1.5077	-0.345944	S	1.51282	1.10457
319	3.94073	-3.21081	S	4.07432	2.35622
320	2.36103	8.42551	S	2.56776	2.07856
321	2.03977	7.33713	S	2.21103	1.54645
322	1.42723	2.42151	S	1.46073	1.16918
323	1.44887	-3.06142	S	1.49412	1.18939
324	1.71659	-1.48185	S	1.74106	1.61591
325	1.70627	5.26046	S	1.7918	1.31811
326	1.91303	-9.8687	LA	2.107	1.48486
327	1.53867	-8.4045	S	1.67258	1.18244
328	2.26537	-8.06147	S	2.46461	1.52986
329	3.19085	6.19319	S	3.39036	2.24478
330	1.71066	8.38544	S	1.86043	1.27166
331	1.43691	4.42805	S	1.50186	1.24424
332	1.3863	-5.81366	S	1.46811	1.21094
333	2.07425	-7.74502	S	2.24025	1.24246
334	1.29683	-5.36224	S	1.36834	1.03985
335	1.84606	5.85807	S	1.95864	1.29313
336	2.79747	-6.91541	S	3.01075	1.79576
337	1.41389	-9.74305	LA	1.56588	1.16781
338	2.06897	-9.72322	LA	2.28427	1.48214
339	1.57118	-0.125491	S	1.5732	1.21797
340	1.8927	13.5365	RA	2.13991	1.38397
341	1.78704	-14.8964	LA	2.06615	1.5859
342	2.87819	15.8491	RA	3.43019	2.39791
343	1.33584	3.54736	S	1.38492	1.11203
344	1.96885	10.4172	RA	2.21044	1.23184
345	1.3833	-0.679355	S	1.39278	1.15868
346	2.31662	0.831794	S	2.33522	1.63422
347	2.35006	-11.5788	LA	2.636	1.66525
348	2.90923	-5.41602	S	3.08696	2.0468
349	1.44252	5.47344	S	1.5268	1.11173
350	1.6601	5.40929	S	1.74944	1.20588
351	1.79889	-13.0561	LA	2.02687	1.41941
352	2.69946	-0.449742	S	2.71282	1.83204
353	1.5839	-6.21276	S	1.68344	1.2119
354	1.47752	3.30582	S	1.52624	1.1546
355	2.28635	-19.5417	LA	2.79531	1.80392
356	1.87052	-12.1925	LA	2.11374	1.46188
357	1.88859	-8.00955	S	2.04286	1.4891
358	3.0411	1.62074	S	3.09246	2.52571
359	2.75331	-6.13225	S	2.93466	1.53598
360	1.53313	-14.3855	LA	1.78041	1.37621
361	2.01405	1.66869	S	2.0489	1.49812
362	1.61147	-14.0005	LA	1.85186	1.28927
363	2.29376	13.0461	RA	2.57072	1.4901
364	3.18412	-4.29963	S	3.34395	2.26628
365	1.4595	12.9578	RA	1.65934	1.22406
366	2.66559	3.77564	S	2.77089	1.64348
367	2.86824	3.03143	S	2.95539	2.14228
368	1.3785	-5.50987	S	1.45549	1.14473
369	2.23236	7.70872	S	2.40977	1.66141
370	1.61761	5.89072	S	1.7114	1.2843
371	3.07743	-5.97726	S	3.27563	2.03199
372	1.50971	3.27933	S	1.55851	1.34098
373	1.44091	-1.55683	S	1.46256	1.23958
374	1.92243	-12.2143	LA	2.16644	1.44208
375	2.61791	-14.0603	LA	3.02125	2.17083
376	2.30152	-1.85711	S	2.3449	1.7028
377	3.29181	-16.6866	LA	3.95765	2.80323
378	3.26775	21.9129	RA	4.15892	2.82372
379	3.47442	-7.90857	S	3.77669	2.4688
380	2.26794	-7.449	S	2.4528	1.73503
381	1.31677	-5.76819	S	1.39105	1.09905
382	2.47368	-0.196618	S	2.47844	1.6484
383	2.51556	-3.04978	S	2.59832	1.68361
384	1.34404	4.41132	S	1.40727	1.0898
385	1.64535	-3.91642	S	1.70954	1.61612
386	2.13114	3.22284	S	2.20182	1.85232
387	1.4571	-5.74885	S	1.54277	1.05445
388	1.30416	-3.65314	S	1.3508	1.1517
389	2.43542	-0.892546	S	2.45728	1.74225
390	2.06874	2.80991	S	2.12277	1.61339
391	2.38079	1.17288	S	2.41291	1.59997
392	2.32487	1.52297	S	2.35986	1.78864
393	1.6885	-8.12487	S	1.83482	1.44186
394	1.42366	-11.4182	LA	1.59084	1.19826
395	2.33753	3.60785	S	2.42129	1.82434
396	1.35924	-2.37501	S	1.39156	1.29748
397	1.56474	-6.32655	S	1.668	1.274
398	2.22391	-3.78187	S	2.30741	2.09621
399	2.06897	-12.0956	LA	2.33298	1.44245
400	1.92401	3.03786	S	1.98231	1.55087
401	2.31412	-10.818	LA	2.60127	1.39602
402	2.1474	-22.283	LA	2.72578	1.41994
403	2.37415	-8.50115	S	2.57727	1.51173
404	2.45242	-3.19481	S	2.52712	1.58414
405	2.13421	9.75892	RA	2.35895	1.74385
406	4.29409	2.65746	S	4.38759	2.87589
407	2.96892	-4.75769	S	3.08817	2.05142
408	2.43616	-3.88915	S	2.53615	1.93269
409	1.32597	3.47294	S	1.37255	1.1556
410	2.09654	-10.1842	LA	2.31896	1.7175
411	2.22848	1.93888	S	2.27341	1.7613
412	1.30595	6.86246	S	1.39484	1.0956
413	2.53716	4.86875	S	2.66069	1.86472
414	1.78835	-4.18311	S	1.86463	1.30656
415	1.85854	-10.609	LA	2.06093	1.35529
416	2.25744	0.622733	S	2.2717	1.66737
417	1.82471	-0.221515	S	1.82874	1.93802
418	1.57352	-2.31175	S	1.60983	1.33709
419	2.85744	2.46243	S	2.921	2.28366
420	2.14293	-11.1879	LA	2.38454	1.4605
421	2.46733	-4.96953	S	2.59137	2.62014
422	1.45937	-5.66151	S	1.54967	1.18571
423	1.73675	-4.7381	S	1.8177	1.24056
424	1.78249	-2.22285	S	1.82399	1.22005
425	2.17799	-6.22268	S	2.32298	1.46834
426	2.83397	12.1726	RA	3.21156	2.01671
427	1.58829	-4.46806	S	1.66407	1.22129
428	1.40452	0.196095	S	1.40731	1.21717
429	2.39083	5.78425	S	2.53604	1.99911
430	1.3402	-3.31059	S	1.38353	1.20254
431	2.79535	11.5264	RA	3.12893	1.91516
432	1.37025	2.53369	S	1.40488	1.20776
433	3.56703	10.4616	RA	3.98291	2.02759
434	3.05122	20.2982	RA	3.74561	2.11255
435	1.3083	-9.70857	LA	1.4414	1.08492
436	2.38394	7.27232	S	2.55477	1.75103
437	1.35709	-5.0064	S	1.42989	1.16036
438	1.68322	-5.3002	S	1.77086	1.34586
439	1.7995	7.40681	S	1.93967	1.35443
440	1.73246	-7.53054	S	1.85926	1.13951
441	1.5059	-6.99797	S	1.61305	1.23518
442	1.40145	-2.10005	S	1.43009	1.48359
443	1.46694	-7.32447	S	1.57075	1.2537
444	1.38774	3.45821	S	1.436	1.19833
445	1.59692	-4.62555	S	1.67055	1.2901
446	1.5993	-1.44326	S	1.6232	1.31658
447	1.86058	-9.87229	LA	2.04797	1.39365
448	1.80341	24.3675	RA	2.2852	1.30345
449	1.71503	0.619865	S	1.72547	1.37709
450	1.46114	0.998248	S	1.47604	1.22601
451	3.2613	-10.481	LA	3.59784	2.00474

## Sheet: Figure 2
FIG2ac	Tau asymmetry group	Absolute global tau laterality	Avg inter-hemispheric FC			FIG2ac	Tau asymmetry group	Absolute global tau laterality	Avg inter-hemispheric SC			FIG2bd	Tau asymmetry group	Absolute global tau laterality	FA at CC			FIG2bd	Tau asymmetry group	Absolute global tau laterality	FA at Fmaj			FIG2bd	Tau asymmetry group	Absolute global tau laterality	FA at Fmin
0	RA	14.9456	0.406959			0	RA	14.9456	618.685			0	RA	14.9456	0.412165			0	RA	14.9456	0.534085			0	RA	14.9456	0.458391
1	LA	7.50279	0.671468			1	LA	7.50279	718.46			1	LA	7.50279	0.408005			1	LA	7.50279	0.507435			1	LA	7.50279	0.471012
2	S	6.04747	0.372189			2	S	6.04747	316.597			2	S	6.04747	0.404196			2	S	6.04747	0.505118			2	S	6.04747	0.396074
3	S	0.381213	0.286492			5	LA	13.9621	399.54			5	LA	13.9621	0.428237			5	LA	13.9621	0.50109			5	LA	13.9621	0.443776
5	LA	13.9621	0.606407			8	S	0.225181	596.322			6	LA	16.0158	0.365218			6	LA	16.0158	0.422984			6	LA	16.0158	0.387896
6	LA	16.0158	0.730947			9	LA	5.2057	419.626			8	S	0.225181	0.417545			8	S	0.225181	0.482323			8	S	0.225181	0.44471
7	LA	4.90429	0.651536			10	LA	13.1011	716.569			9	LA	5.2057	0.406538			9	LA	5.2057	0.485445			9	LA	5.2057	0.441776
8	S	0.225181	0.479926			12	S	4.82992	581.121			10	LA	13.1011	0.359285			10	LA	13.1011	0.459			10	LA	13.1011	0.389934
9	LA	5.2057	0.415879			13	S	2.71048	594.755			12	S	4.82992	0.413168			12	S	4.82992	0.533424			12	S	4.82992	0.462548
10	LA	13.1011	0.550261			17	S	0.0868835	458.44			13	S	2.71048	0.498604			13	S	2.71048	0.505342			13	S	2.71048	0.463406
12	S	4.82992	0.528375			18	S	6.13472	652.751			17	S	0.0868835	0.399769			17	S	0.0868835	0.512759			17	S	0.0868835	0.44159
13	S	2.71048	0.736045			20	S	1.06878	771.138			18	S	6.13472	0.391218			18	S	6.13472	0.457431			18	S	6.13472	0.402601
15	LA	10.3426	0.349951			21	LA	10.2528	466.401			20	S	1.06878	0.389772			20	S	1.06878	0.481836			20	S	1.06878	0.434712
17	S	0.0868835	0.525707			22	S	0.67043	718.271			21	LA	10.2528	0.399688			21	LA	10.2528	0.47648			21	LA	10.2528	0.431353
18	S	6.13472	0.467379			23	LA	4.87344	593.599			22	S	0.67043	0.386325			22	S	0.67043	0.446455			22	S	0.67043	0.382205
19	S	1.49084	0.489947			25	S	4.42862	733.322			23	LA	4.87344	0.346293			23	LA	4.87344	0.402016			23	LA	4.87344	0.397958
20	S	1.06878	0.570431			28	S	7.76996	526.538			25	S	4.42862	0.374741			25	S	4.42862	0.456159			25	S	4.42862	0.397207
21	LA	10.2528	0.626645			32	S	2.23198	745.932			27	LA	8.37911	0.416041			27	LA	8.37911	0.479555			27	LA	8.37911	0.447807
22	S	0.67043	0.596313			33	S	1.01094	560.435			28	S	7.76996	0.406119			28	S	7.76996	0.450781			28	S	7.76996	0.460688
23	LA	4.87344	0.684455			34	LA	8.38339	668.966			29	S	6.60937	0.426663			29	S	6.60937	0.508073			29	S	6.60937	0.456842
24	S	1.21235	0.511979			35	RA	6.79589	597.463			31	S	5.82181	0.397984			31	S	5.82181	0.475659			31	S	5.82181	0.426793
25	S	4.42862	0.654429			36	LA	11.4699	742.783			32	S	2.23198	0.37473			32	S	2.23198	0.451132			32	S	2.23198	0.410462
26	S	3.92838	0.728472			37	S	3.12153	612.862			33	S	1.01094	0.459352			33	S	1.01094	0.493716			33	S	1.01094	0.460577
27	LA	8.37911	0.493573			38	S	11.2319	629.309			34	LA	8.38339	0.410834			34	LA	8.38339	0.516696			34	LA	8.38339	0.434601
28	S	7.76996	0.624299			39	S	0.503143	494.743			35	RA	6.79589	0.436567			35	RA	6.79589	0.517488			35	RA	6.79589	0.478681
29	S	6.60937	0.472882			40	RA	23.6398	587.808			36	LA	11.4699	0.418467			36	LA	11.4699	0.489177			36	LA	11.4699	0.422861
31	S	5.82181	0.59414			43	S	4.69804	579.603			37	S	3.12153	0.405548			37	S	3.12153	0.477172			37	S	3.12153	0.451827
32	S	2.23198	0.436435			44	S	1.94982	772.821			38	S	11.2319	0.435013			38	S	11.2319	0.509638			38	S	11.2319	0.455334
33	S	1.01094	0.534329			45	RA	8.43254	606.341			39	S	0.503143	0.38267			39	S	0.503143	0.518825			39	S	0.503143	0.442518
34	LA	8.38339	0.911172			46	S	6.22294	783.243			40	RA	23.6398	0.372365			40	RA	23.6398	0.452657			40	RA	23.6398	0.38824
35	RA	6.79589	0.537643			47	S	3.0596	604.253			42	S	11.8319	0.422921			42	S	11.8319	0.519725			42	S	11.8319	0.466172
36	LA	11.4699	0.454163			48	S	0.689897	875.655			43	S	4.69804	0.397438			43	S	4.69804	0.456667			43	S	4.69804	0.419332
37	S	3.12153	0.515735			49	RA	6.78543	388.999			44	S	1.94982	0.490622			44	S	1.94982	0.509943			44	S	1.94982	0.491415
38	S	11.2319	0.470729			50	S	3.22019	721.847			45	RA	8.43254	0.471934			45	RA	8.43254	0.52601			45	RA	8.43254	0.429372
39	S	0.503143	0.48475			51	LA	4.2833	650.583			46	S	6.22294	0.427485			46	S	6.22294	0.491648			46	S	6.22294	0.453095
40	RA	23.6398	0.610381			52	S	1.29562	617.553			47	S	3.0596	0.407607			47	S	3.0596	0.489721			47	S	3.0596	0.436047
41	S	3.84511	0.394072			54	LA	15.9121	436.051			48	S	0.689897	0.383725			48	S	0.689897	0.489815			48	S	0.689897	0.428097
42	S	11.8319	0.4977			55	S	6.58652	487.067			50	S	3.22019	0.479673			50	S	3.22019	0.526573			50	S	3.22019	0.473751
43	S	4.69804	0.562357			56	S	0.714357	740.15			51	LA	4.2833	0.415987			51	LA	4.2833	0.487806			51	LA	4.2833	0.447004
44	S	1.94982	0.422827			57	S	3.30754	675.384			52	S	1.29562	0.424867			52	S	1.29562	0.510529			52	S	1.29562	0.449954
45	RA	8.43254	0.534056			58	LA	12.7215	734.269			55	S	6.58652	0.426076			55	S	6.58652	0.473266			55	S	6.58652	0.437599
46	S	6.22294	0.5117			59	S	3.42041	876.226			56	S	0.714357	0.40636			56	S	0.714357	0.511543			56	S	0.714357	0.424578
47	S	3.0596	0.646327			60	LA	11.1267	767.588			57	S	3.30754	0.409507			57	S	3.30754	0.480204			57	S	3.30754	0.436391
48	S	0.689897	0.381043			61	LA	3.49627	319.231			58	LA	12.7215	0.354577			58	LA	12.7215	0.478615			58	LA	12.7215	0.38876
49	RA	6.78543	0.648587			64	S	5.25775	700.608			59	S	3.42041	0.405011			59	S	3.42041	0.499664			59	S	3.42041	0.429621
51	LA	4.2833	0.645125			65	S	2.08798	541.977			60	LA	11.1267	0.423606			60	LA	11.1267	0.507405			60	LA	11.1267	0.45724
52	S	1.29562	0.54612			66	S	2.81994	414.982			64	S	5.25775	0.411925			64	S	5.25775	0.403783			64	S	5.25775	0.414681
53	S	4.7118	0.576121			67	LA	7.01286	610.124			65	S	2.08798	0.496627			65	S	2.08798	0.522909			65	S	2.08798	0.444835
54	LA	15.9121	0.598534			69	LA	7.79826	337.166			66	S	2.81994	0.414871			66	S	2.81994	0.503129			66	S	2.81994	0.454882
55	S	6.58652	0.44193			70	LA	14.753	585.275			67	LA	7.01286	0.399504			67	LA	7.01286	0.477032			67	LA	7.01286	0.413158
56	S	0.714357	0.816815			71	RA	2.7717	590.229			69	LA	7.79826	0.365569			69	LA	7.79826	0.455536			69	LA	7.79826	0.406591
57	S	3.30754	0.396946			72	LA	9.87407	635.868			70	LA	14.753	0.449434			70	LA	14.753	0.498977			70	LA	14.753	0.419171
58	LA	12.7215	0.650097			73	S	2.10758	670.358			71	RA	2.7717	0.457063			71	RA	2.7717	0.517181			71	RA	2.7717	0.493303
59	S	3.42041	0.62852			74	S	0.363007	585.097			72	LA	9.87407	0.394346			72	LA	9.87407	0.465645			72	LA	9.87407	0.409498
60	LA	11.1267	0.550267			75	S	3.39173	646.399			73	S	2.10758	0.403988			73	S	2.10758	0.476558			73	S	2.10758	0.411495
61	LA	3.49627	0.404309			76	LA	5.101	547.733			74	S	0.363007	0.421203			74	S	0.363007	0.509227			74	S	0.363007	0.475068
62	RA	6.64065	0.637845			77	S	5.32248	398.872			75	S	3.39173	0.377618			75	S	3.39173	0.458212			75	S	3.39173	0.415408
63	S	1.16839	0.370026			78	LA	5.45223	724.994			76	LA	5.101	0.453617			76	LA	5.101	0.500495			76	LA	5.101	0.449393
64	S	5.25775	0.470544			79	LA	14.0438	570.894			77	S	5.32248	0.429451			77	S	5.32248	0.490089			77	S	5.32248	0.444836
65	S	2.08798	0.583165			80	S	0.0947082	776.202			78	LA	5.45223	0.435004			78	LA	5.45223	0.508478			78	LA	5.45223	0.475162
66	S	2.81994	0.499413			81	S	5.48962	934.796			79	LA	14.0438	0.451893			79	LA	14.0438	0.512928			79	LA	14.0438	0.483334
67	LA	7.01286	0.678946			82	LA	13.7633	615.605			80	S	0.0947082	0.439535			80	S	0.0947082	0.520628			80	S	0.0947082	0.453351
68	LA	10.694	0.794549			83	S	0.0611277	550.893			81	S	5.48962	0.401096			81	S	5.48962	0.536883			81	S	5.48962	0.441259
69	LA	7.79826	0.516265			84	S	6.64758	636.27			82	LA	13.7633	0.412512			82	LA	13.7633	0.490123			82	LA	13.7633	0.445263
70	LA	14.753	0.57249			85	LA	9.08491	471.168			83	S	0.0611277	0.361815			83	S	0.0611277	0.471355			83	S	0.0611277	0.422401
71	RA	2.7717	0.323292			87	S	0.459851	475.535			84	S	6.64758	0.394088			84	S	6.64758	0.485926			84	S	6.64758	0.457574
72	LA	9.87407	0.409991			88	S	3.07252	579.194			87	S	0.459851	0.41809			87	S	0.459851	0.487655			87	S	0.459851	0.425578
73	S	2.10758	0.424765			90	LA	6.37661	622.246			88	S	3.07252	0.387031			88	S	3.07252	0.379844			88	S	3.07252	0.404072
74	S	0.363007	0.591982			91	S	5.50783	592.092			90	LA	6.37661	0.427402			90	LA	6.37661	0.522281			90	LA	6.37661	0.443947
75	S	3.39173	0.502764			92	RA	10.6349	337.109			91	S	5.50783	0.400505			91	S	5.50783	0.470011			91	S	5.50783	0.431624
76	LA	5.101	0.58588			93	S	9.67871	605.77			92	RA	10.6349	0.404396			92	RA	10.6349	0.460019			92	RA	10.6349	0.453201
77	S	5.32248	0.475684			94	S	1.8646	661.542			93	S	9.67871	0.392003			93	S	9.67871	0.49072			93	S	9.67871	0.438607
78	LA	5.45223	0.546857			95	S	0.129003	708.632			94	S	1.8646	0.453385			94	S	1.8646	0.522889			94	S	1.8646	0.476502
79	LA	14.0438	0.610018			96	S	7.39843	532.452			95	S	0.129003	0.408139			95	S	0.129003	0.524764			95	S	0.129003	0.435757
80	S	0.0947082	0.480757			97	S	2.38836	499.745			96	S	7.39843	0.395404			96	S	7.39843	0.483832			96	S	7.39843	0.379827
81	S	5.48962	0.473703			98	S	2.21578	433.666			97	S	2.38836	0.410087			97	S	2.38836	0.507189			97	S	2.38836	0.454532
82	LA	13.7633	0.432968			99	S	1.55472	521.651			98	S	2.21578	0.393987			98	S	2.21578	0.483459			98	S	2.21578	0.413737
83	S	0.0611277	0.395154			100	S	3.42201	643.084			99	S	1.55472	0.418819			99	S	1.55472	0.488603			99	S	1.55472	0.416553
84	S	6.64758	0.689257			102	LA	9.77521	622.187			100	S	3.42201	0.410581			100	S	3.42201	0.500176			100	S	3.42201	0.454601
85	LA	9.08491	0.434255			103	S	6.5526	494.116			102	LA	9.77521	0.461951			102	LA	9.77521	0.490387			102	LA	9.77521	0.474764
87	S	0.459851	0.412995			104	S	3.37224	713.768			104	S	3.37224	0.410038			104	S	3.37224	0.460519			104	S	3.37224	0.427305
88	S	3.07252	0.350564			105	LA	11.5493	563.189			105	LA	11.5493	0.395471			105	LA	11.5493	0.512339			105	LA	11.5493	0.44636
90	LA	6.37661	0.370083			106	RA	5.87777	500.476			106	RA	5.87777	0.427943			106	RA	5.87777	0.533689			106	RA	5.87777	0.46959
91	S	5.50783	0.701671			107	S	7.29014	793.868			107	S	7.29014	0.360404			107	S	7.29014	0.381266			107	S	7.29014	0.371395
92	RA	10.6349	0.519538			108	LA	15.9815	504.616			108	LA	15.9815	0.387106			108	LA	15.9815	0.442205			108	LA	15.9815	0.447573
93	S	9.67871	0.409969			109	S	6.17642	462.355			109	S	6.17642	0.401516			109	S	6.17642	0.430522			109	S	6.17642	0.432849
94	S	1.8646	0.910142			110	S	0.499461	638.553			110	S	0.499461	0.376324			110	S	0.499461	0.457614			110	S	0.499461	0.399318
95	S	0.129003	0.558851			111	LA	4.75214	564.234			111	LA	4.75214	0.473419			111	LA	4.75214	0.47402			111	LA	4.75214	0.470505
96	S	7.39843	0.682752			112	S	7.14854	593.369			112	S	7.14854	0.416827			112	S	7.14854	0.503015			112	S	7.14854	0.427659
97	S	2.38836	0.619926			113	RA	7.00932	828.53			113	RA	7.00932	0.40615			113	RA	7.00932	0.507565			113	RA	7.00932	0.456086
98	S	2.21578	0.307176			114	S	2.48754	473.425			117	S	2.45509	0.356542			117	S	2.45509	0.385742			117	S	2.45509	0.366623
100	S	3.42201	0.61533			117	S	2.45509	709.301			118	S	2.39253	0.450837			118	S	2.39253	0.487252			118	S	2.39253	0.481172
102	LA	9.77521	0.61206			118	S	2.39253	540.702			120	LA	5.09563	0.392697			120	LA	5.09563	0.444067			120	LA	5.09563	0.442964
103	S	6.5526	0.484384			120	LA	5.09563	519.466			121	LA	15.5934	0.398948			121	LA	15.5934	0.498243			121	LA	15.5934	0.422256
104	S	3.37224	0.78929			121	LA	15.5934	521.279			122	S	2.49805	0.38607			122	S	2.49805	0.450784			122	S	2.49805	0.437005
106	RA	5.87777	0.568043			122	S	2.49805	591.026			123	S	0.0775676	0.402459			123	S	0.0775676	0.469847			123	S	0.0775676	0.448399
107	S	7.29014	0.584917			123	S	0.0775676	355.492			124	S	2.00638	0.394857			124	S	2.00638	0.463258			124	S	2.00638	0.42137
108	LA	15.9815	0.505973			124	S	2.00638	673.83			125	LA	10.9112	0.395618			125	LA	10.9112	0.526655			125	LA	10.9112	0.447456
110	S	0.499461	0.561273			125	LA	10.9112	843.11			126	S	1.08917	0.394811			126	S	1.08917	0.52539			126	S	1.08917	0.469622
111	LA	4.75214	0.683834			126	S	1.08917	610.452			127	S	1.01921	0.404589			127	S	1.01921	0.482511			127	S	1.01921	0.446163
112	S	7.14854	0.528685			127	S	1.01921	655.795			128	S	0.662875	0.443142			128	S	0.662875	0.51884			128	S	0.662875	0.464374
113	RA	7.00932	0.778476			128	S	0.662875	638.084			129	S	2.7898	0.416555			129	S	2.7898	0.523492			129	S	2.7898	0.447329
114	S	2.48754	0.541364			129	S	2.7898	682.341			130	LA	10.6814	0.419961			130	LA	10.6814	0.490067			130	LA	10.6814	0.45526
115	S	4.45437	0.406287			130	LA	10.6814	589.41			131	S	5.24808	0.377243			131	S	5.24808	0.476236			131	S	5.24808	0.401161
116	LA	8.28391	0.484034			131	S	5.24808	736.415			132	RA	14.1683	0.42203			132	RA	14.1683	0.521531			132	RA	14.1683	0.456468
117	S	2.45509	0.541293			132	RA	14.1683	864.657			133	S	5.45163	0.43618			133	S	5.45163	0.502945			133	S	5.45163	0.464001
118	S	2.39253	0.524359			133	S	5.45163	817.42			135	LA	8.96035	0.389074			135	LA	8.96035	0.443086			135	LA	8.96035	0.403739
120	LA	5.09563	0.367438			135	LA	8.96035	581.509			136	S	3.44345	0.396238			136	S	3.44345	0.4503			136	S	3.44345	0.429584
121	LA	15.5934	0.497846			136	S	3.44345	575.001			137	LA	6.91617	0.410802			137	LA	6.91617	0.495838			137	LA	6.91617	0.438289
122	S	2.49805	0.875115			137	LA	6.91617	396.059			138	S	7.18561	0.415671			138	S	7.18561	0.49484			138	S	7.18561	0.4525
123	S	0.0775676	0.564706			138	S	7.18561	576.375			139	LA	2.65945	0.386318			139	LA	2.65945	0.435056			139	LA	2.65945	0.420869
124	S	2.00638	0.57558			139	LA	2.65945	597.771			140	S	6.44406	0.401363			140	S	6.44406	0.456465			140	S	6.44406	0.451553
126	S	1.08917	0.588524			140	S	6.44406	532.951			141	LA	13.0831	0.408028			141	LA	13.0831	0.524036			141	LA	13.0831	0.450802
127	S	1.01921	0.453904			141	LA	13.0831	530.425			142	S	12.3305	0.416194			142	S	12.3305	0.468705			142	S	12.3305	0.439785
128	S	0.662875	0.597559			142	S	12.3305	522.043			145	LA	15.9221	0.433162			145	LA	15.9221	0.502944			145	LA	15.9221	0.464622
129	S	2.7898	0.515782			143	S	2.21357	443.646			146	LA	7.18781	0.398705			146	LA	7.18781	0.494811			146	LA	7.18781	0.43124
132	RA	14.1683	0.598316			145	LA	15.9221	463.663			147	S	6.92131	0.435285			147	S	6.92131	0.515907			147	S	6.92131	0.467883
133	S	5.45163	0.353165			146	LA	7.18781	682.778			148	S	3.09183	0.420995			148	S	3.09183	0.507303			148	S	3.09183	0.467065
134	S	2.53316	0.532441			147	S	6.92131	805.378			149	S	5.82984	0.37143			149	S	5.82984	0.417687			149	S	5.82984	0.382162
135	LA	8.96035	0.399477			148	S	3.09183	797.911			150	S	2.47902	0.451812			150	S	2.47902	0.473351			150	S	2.47902	0.436086
136	S	3.44345	0.618839			149	S	5.82984	471.824			151	S	8.83492	0.45539			151	S	8.83492	0.543572			151	S	8.83492	0.449557
137	LA	6.91617	0.534829			150	S	2.47902	656.206			152	S	5.73365	0.400019			152	S	5.73365	0.472127			152	S	5.73365	0.465664
138	S	7.18561	0.666445			151	S	8.83492	467.868			153	RA	8.92255	0.400298			153	RA	8.92255	0.521431			153	RA	8.92255	0.443199
139	LA	2.65945	0.417526			152	S	5.73365	634.303			154	LA	8.44372	0.461266			154	LA	8.44372	0.474451			154	LA	8.44372	0.468178
140	S	6.44406	0.807045			153	RA	8.92255	770.735			155	S	2.34535	0.452396			155	S	2.34535	0.466562			155	S	2.34535	0.464265
141	LA	13.0831	0.443029			154	LA	8.44372	565.308			156	S	1.63421	0.456641			156	S	1.63421	0.508514			156	S	1.63421	0.493058
142	S	12.3305	0.445112			155	S	2.34535	535.489			157	S	1.41616	0.428103			157	S	1.41616	0.481495			157	S	1.41616	0.430597
143	S	2.21357	0.437919			156	S	1.63421	537.697			158	RA	16.4996	0.424557			158	RA	16.4996	0.447193			158	RA	16.4996	0.410759
144	S	3.68897	0.433112			157	S	1.41616	541.339			159	S	3.3032	0.438495			159	S	3.3032	0.507441			159	S	3.3032	0.441745
145	LA	15.9221	0.511882			158	RA	16.4996	544.166			160	S	7.1493	0.401817			160	S	7.1493	0.501383			160	S	7.1493	0.450841
146	LA	7.18781	0.743			159	S	3.3032	542.813			163	S	2.39251	0.42197			163	S	2.39251	0.485849			163	S	2.39251	0.442226
147	S	6.92131	0.532741			160	S	7.1493	360.261			164	S	2.31926	0.380107			164	S	2.31926	0.470695			164	S	2.31926	0.432327
148	S	3.09183	0.458712			163	S	2.39251	577.445			165	LA	9.02321	0.418004			165	LA	9.02321	0.48537			165	LA	9.02321	0.432758
149	S	5.82984	0.599302			164	S	2.31926	695.275			167	S	4.81692	0.436114			167	S	4.81692	0.480697			167	S	4.81692	0.447874
150	S	2.47902	0.463557			165	LA	9.02321	768.655			169	S	8.89356	0.474668			169	S	8.89356	0.500414			169	S	8.89356	0.494004
151	S	8.83492	0.556669			166	S	0.173682	679.529			170	LA	16.0445	0.400658			170	LA	16.0445	0.51446			170	LA	16.0445	0.43548
152	S	5.73365	0.655413			167	S	4.81692	621.064			171	S	6.24957	0.454942			171	S	6.24957	0.53683			171	S	6.24957	0.494407
153	RA	8.92255	0.572753			169	S	8.89356	675.559			172	LA	9.29586	0.430953			172	LA	9.29586	0.524453			172	LA	9.29586	0.475722
154	LA	8.44372	0.561025			170	LA	16.0445	309.679			174	S	8.68563	0.402559			174	S	8.68563	0.482364			174	S	8.68563	0.4492
155	S	2.34535	0.64841			171	S	6.24957	766.696			175	S	2.16155	0.372687			175	S	2.16155	0.426749			175	S	2.16155	0.404562
156	S	1.63421	0.630068			172	LA	9.29586	586.633			176	S	6.89247	0.426102			176	S	6.89247	0.495263			176	S	6.89247	0.417995
158	RA	16.4996	0.566848			173	S	1.50956	676.143			177	S	6.19587	0.406285			177	S	6.19587	0.485179			177	S	6.19587	0.421901
159	S	3.3032	0.546883			174	S	8.68563	563.641			178	RA	10.2409	0.41359			178	RA	10.2409	0.528369			178	RA	10.2409	0.488793
160	S	7.1493	0.419059			175	S	2.16155	641.289			179	S	2.2027	0.448471			179	S	2.2027	0.508216			179	S	2.2027	0.46172
163	S	2.39251	0.676661			176	S	6.89247	867.486			180	RA	3.85326	0.394835			180	RA	3.85326	0.50941			180	RA	3.85326	0.450169
165	LA	9.02321	0.767671			177	S	6.19587	597.238			181	S	1.30884	0.397738			181	S	1.30884	0.500146			181	S	1.30884	0.421371
167	S	4.81692	0.32728			178	RA	10.2409	429.169			182	LA	4.7352	0.405685			182	LA	4.7352	0.508715			182	LA	4.7352	0.424485
168	LA	11.4288	0.702666			179	S	2.2027	685.137			183	S	0.768249	0.403596			183	S	0.768249	0.491839			183	S	0.768249	0.438316
169	S	8.89356	0.538022			180	RA	3.85326	574.669			185	LA	7.94893	0.438705			185	LA	7.94893	0.534837			185	LA	7.94893	0.464548
170	LA	16.0445	0.769532			181	S	1.30884	774.353			186	S	2.86405	0.415715			186	S	2.86405	0.496263			186	S	2.86405	0.428739
171	S	6.24957	0.524527			182	LA	4.7352	672.857			188	LA	15.9681	0.378655			188	LA	15.9681	0.452996			188	LA	15.9681	0.405051
172	LA	9.29586	0.652568			183	S	0.768249	555.536			189	S	3.82004	0.458486			189	S	3.82004	0.517735			189	S	3.82004	0.442701
173	S	1.50956	0.485834			185	LA	7.94893	565.981			190	S	7.89942	0.389049			190	S	7.89942	0.461026			190	S	7.89942	0.429313
175	S	2.16155	0.510289			186	S	2.86405	571.153			191	S	2.97805	0.418368			191	S	2.97805	0.496346			191	S	2.97805	0.451924
176	S	6.89247	0.499919			187	S	7.52946	490.586			192	S	1.64978	0.395356			192	S	1.64978	0.43592			192	S	1.64978	0.397511
178	RA	10.2409	0.492121			188	LA	15.9681	637.861			193	S	1.35105	0.485191			193	S	1.35105	0.522348			193	S	1.35105	0.437425
179	S	2.2027	0.531845			189	S	3.82004	506.472			194	S	1.91103	0.427275			194	S	1.91103	0.479868			194	S	1.91103	0.450891
182	LA	4.7352	0.555753			190	S	7.89942	531.112			195	S	0.243012	0.471181			195	S	0.243012	0.547757			195	S	0.243012	0.466122
183	S	0.768249	0.638915			191	S	2.97805	726.517			196	S	1.1376	0.401829			196	S	1.1376	0.460836			196	S	1.1376	0.423497
185	LA	7.94893	0.400407			192	S	1.64978	734.15			197	LA	3.87016	0.413289			197	LA	3.87016	0.470311			197	LA	3.87016	0.443048
186	S	2.86405	0.440343			193	S	1.35105	585.837			201	S	2.35863	0.458119			201	S	2.35863	0.54025			201	S	2.35863	0.481834
188	LA	15.9681	0.741843			194	S	1.91103	618.169			202	S	2.35895	0.406797			202	S	2.35895	0.498245			202	S	2.35895	0.42436
189	S	3.82004	0.530211			195	S	0.243012	633.175			204	S	0.137347	0.385941			204	S	0.137347	0.449321			204	S	0.137347	0.423579
190	S	7.89942	0.481068			196	S	1.1376	776.161			207	S	8.12945	0.438817			207	S	8.12945	0.532077			207	S	8.12945	0.482672
191	S	2.97805	0.623633			197	LA	3.87016	517.706			209	S	6.46373	0.405597			209	S	6.46373	0.477176			209	S	6.46373	0.454456
192	S	1.64978	0.74112			201	S	2.35863	495.281			211	S	10.1684	0.443168			211	S	10.1684	0.509935			211	S	10.1684	0.475432
193	S	1.35105	0.33616			202	S	2.35895	613.033			212	S	6.6838	0.396499			212	S	6.6838	0.502945			212	S	6.6838	0.431494
194	S	1.91103	0.801695			203	RA	5.43667	413.727			213	S	0.423463	0.386789			213	S	0.423463	0.463471			213	S	0.423463	0.424673
195	S	0.243012	0.49541			204	S	0.137347	545.311			214	S	11.5475	0.416676			214	S	11.5475	0.514481			214	S	11.5475	0.463618
196	S	1.1376	0.514093			205	S	4.70718	522.661			215	RA	8.51862	0.413975			215	RA	8.51862	0.523816			215	RA	8.51862	0.43613
198	S	3.71822	0.355805			207	S	8.12945	505.569			217	LA	8.73056	0.440289			217	LA	8.73056	0.478354			217	LA	8.73056	0.462746
199	LA	6.05473	0.441087			208	S	5.09962	498.499			218	S	1.9728	0.456991			218	S	1.9728	0.515563			218	S	1.9728	0.476425
200	LA	9.0848	0.550255			209	S	6.46373	534.234			221	S	6.43774	0.394093			221	S	6.43774	0.440736			221	S	6.43774	0.432575
201	S	2.35863	0.503817			211	S	10.1684	673.165			222	S	3.68956	0.397804			222	S	3.68956	0.39686			222	S	3.68956	0.429303
203	RA	5.43667	0.609779			212	S	6.6838	595.431			223	LA	5.35373	0.433046			223	LA	5.35373	0.483347			223	LA	5.35373	0.453656
205	S	4.70718	0.403159			213	S	0.423463	557.047			224	S	5.87703	0.421151			224	S	5.87703	0.513534			224	S	5.87703	0.434911
206	LA	9.37091	0.614538			214	S	11.5475	582.561			225	S	0.73597	0.416801			225	S	0.73597	0.472507			225	S	0.73597	0.453946
207	S	8.12945	0.640244			215	RA	8.51862	650.461			226	RA	12.3898	0.416308			226	RA	12.3898	0.514393			226	RA	12.3898	0.482414
208	S	5.09962	0.648391			217	LA	8.73056	608.436			227	RA	9.9144	0.423979			227	RA	9.9144	0.484841			227	RA	9.9144	0.451571
209	S	6.46373	0.427419			218	S	1.9728	641.582			228	S	1.64231	0.395131			228	S	1.64231	0.493109			228	S	1.64231	0.421583
212	S	6.6838	0.400045			221	S	6.43774	736.528			229	S	0.524275	0.421562			229	S	0.524275	0.518996			229	S	0.524275	0.414706
213	S	0.423463	0.421602			222	S	3.68956	332.133			231	S	4.10158	0.405725			231	S	4.10158	0.508717			231	S	4.10158	0.441511
214	S	11.5475	0.750447			223	LA	5.35373	278.764			232	S	1.01068	0.393303			232	S	1.01068	0.484208			232	S	1.01068	0.434289
215	RA	8.51862	0.609349			224	S	5.87703	787.878			233	S	3.41967	0.480864			233	S	3.41967	0.546657			233	S	3.41967	0.484795
230	S	1.20117	0.536874			225	S	0.73597	659.342			234	LA	6.79343	0.555514			234	LA	6.79343	0.548311			234	LA	6.79343	0.499994
239	RA	9.56788	0.464505			226	RA	12.3898	939.403			235	RA	14.2103	0.413442			235	RA	14.2103	0.49208			235	RA	14.2103	0.429342
247	S	6.4529	0.618714			227	RA	9.9144	596.567			236	S	3.63515	0.38234			236	S	3.63515	0.496451			236	S	3.63515	0.412012
251	S	0.544944	0.614355			228	S	1.64231	643.531			237	LA	12.2122	0.411124			237	LA	12.2122	0.514754			237	LA	12.2122	0.433014
279	S	10.4626	0.706377			229	S	0.524275	271.975			238	S	5.05494	0.422029			238	S	5.05494	0.506475			238	S	5.05494	0.45999
286	S	4.03327	0.363887			230	S	1.20117	320.22			240	S	3.94409	0.380429			240	S	3.94409	0.481813			240	S	3.94409	0.411338
300	S	0.0984569	0.39319			231	S	4.10158	551.137			241	S	1.42902	0.422521			241	S	1.42902	0.528288			241	S	1.42902	0.458098
303	RA	8.78504	0.392537			232	S	1.01068	390.522			242	S	3.67402	0.398024			242	S	3.67402	0.46358			242	S	3.67402	0.422305
312	S	0.147914	0.592976			233	S	3.41967	539.906			243	LA	4.78214	0.416852			243	LA	4.78214	0.516304			243	LA	4.78214	0.461201
314	S	4.33789	0.356656			234	LA	6.79343	845.643			244	S	0.86632	0.45539			244	S	0.86632	0.521636			244	S	0.86632	0.439127
315	S	3.2121	0.574869			235	RA	14.2103	785.929			245	S	2.20312	0.393151			245	S	2.20312	0.515665			245	S	2.20312	0.414295
316	LA	6.17045	0.54347			236	S	3.63515	813.742			246	LA	4.22896	0.379051			246	LA	4.22896	0.449753			246	LA	4.22896	0.414232
317	LA	13.1348	0.513251			237	LA	12.2122	531.941			247	S	6.4529	0.41459			247	S	6.4529	0.506673			247	S	6.4529	0.448748
318	S	0.0705322	0.513799			238	S	5.05494	600.003			248	LA	8.28569	0.402082			248	LA	8.28569	0.490571			248	LA	8.28569	0.453188
319	S	6.40108	0.756801			239	RA	9.56788	265.84			251	S	0.544944	0.392645			251	S	0.544944	0.421858			251	S	0.544944	0.431867
320	S	7.37673	0.388713			240	S	3.94409	520.153			252	S	5.73964	0.420522			252	S	5.73964	0.514484			252	S	5.73964	0.440152
321	S	9.673	0.343541			241	S	1.42902	557.892			253	S	2.37508	0.396865			253	S	2.37508	0.522271			253	S	2.37508	0.434814
322	S	0.374311	0.722296			242	S	3.67402	635.39			254	S	5.33961	0.430446			254	S	5.33961	0.49419			254	S	5.33961	0.466613
323	S	3.35624	0.545152			243	LA	4.78214	579.72			255	S	3.88207	0.415251			255	S	3.88207	0.499265			255	S	3.88207	0.460945
324	S	2.31817	0.401806			244	S	0.86632	492.612			256	S	2.18532	0.46282			256	S	2.18532	0.523072			256	S	2.18532	0.504497
325	S	1.55599	0.684576			245	S	2.20312	391.543			258	S	2.80498	0.399161			258	S	2.80498	0.44588			258	S	2.80498	0.418551
326	LA	6.75195	0.623834			246	LA	4.22896	556.101			259	RA	8.52705	0.414154			259	RA	8.52705	0.476207			259	RA	8.52705	0.439891
327	S	3.70146	0.461513			247	S	6.4529	511.082			260	RA	5.89765	0.481598			260	RA	5.89765	0.549693			260	RA	5.89765	0.446769
328	S	2.85169	0.601447			248	LA	8.28569	577.023			261	LA	10.4037	0.442262			261	LA	10.4037	0.53802			261	LA	10.4037	0.486649
329	S	2.72624	0.580299			251	S	0.544944	535.777			262	LA	10.3102	0.346089			262	LA	10.3102	0.447841			262	LA	10.3102	0.395709
330	S	2.38455	0.418003			252	S	5.73964	663.812			263	LA	10.02	0.445032			263	LA	10.02	0.478337			263	LA	10.02	0.462464
331	S	1.76704	0.706789			253	S	2.37508	672.85			264	S	3.68538	0.456332			264	S	3.68538	0.545055			264	S	3.68538	0.478552
332	S	3.02808	0.582874			254	S	5.33961	476.16			265	LA	6.81465	0.370076			265	LA	6.81465	0.462534			265	LA	6.81465	0.437513
333	S	1.32278	0.527302			255	S	3.88207	458.231			266	S	8.15427	0.358682			266	S	8.15427	0.436875			266	S	8.15427	0.402816
334	S	1.7717	0.485411			256	S	2.18532	530.286			269	LA	5.30499	0.431625			269	LA	5.30499	0.477289			269	LA	5.30499	0.456789
336	S	6.74113	0.531817			258	S	2.80498	460.223			270	RA	2.97422	0.445017			270	RA	2.97422	0.444571			270	RA	2.97422	0.452993
337	LA	1.58765	0.62778			259	RA	8.52705	620.067			274	S	0.4325	0.433763			274	S	0.4325	0.485765			274	S	0.4325	0.445982
338	LA	7.53956	0.58163			260	RA	5.89765	634.489			275	LA	9.51654	0.51614			275	LA	9.51654	0.562322			275	LA	9.51654	0.489182
340	RA	6.77894	0.518929			261	LA	10.4037	464.326			276	S	2.06026	0.419468			276	S	2.06026	0.48289			276	S	2.06026	0.427379
341	LA	11.4052	0.665867			262	LA	10.3102	695.583			277	S	3.61179	0.436304			277	S	3.61179	0.370981			277	S	3.61179	0.451222
342	RA	16.4655	0.465761			263	LA	10.02	650.88			279	S	10.4626	0.435944			279	S	10.4626	0.505984			279	S	10.4626	0.455845
343	S	0.605845	0.476505			264	S	3.68538	395.385			280	S	7.672	0.322113			280	S	7.672	0.398225			280	S	7.672	0.350352
344	RA	7.01921	0.63573			265	LA	6.81465	585.31			281	LA	6.13132	0.375832			281	LA	6.13132	0.473424			281	LA	6.13132	0.438106
345	S	1.24018	0.602863			266	S	8.15427	314.479			282	LA	10.7976	0.429284			282	LA	10.7976	0.510343			282	LA	10.7976	0.468463
346	S	3.87121	0.786856			269	LA	5.30499	650.222			283	RA	5.3849	0.411383			283	RA	5.3849	0.447351			283	RA	5.3849	0.402
348	S	7.04334	0.501974			270	RA	2.97422	550.176			285	S	2.02696	0.427509			285	S	2.02696	0.504357			285	S	2.02696	0.463845
349	S	3.03109	0.620443			272	RA	17.4851	439.318			286	S	4.03327	0.448703			286	S	4.03327	0.462568			286	S	4.03327	0.451078
351	LA	3.19042	0.235121			274	S	0.4325	561.299			287	S	2.1918	0.451536			287	S	2.1918	0.460346			287	S	2.1918	0.456519
352	S	4.95469	0.388603			275	LA	9.51654	551.1			289	S	2.27163	0.37738			289	S	2.27163	0.500964			289	S	2.27163	0.422513
354	S	1.376	0.579626			276	S	2.06026	468.523			290	S	5.50527	0.469243			290	S	5.50527	0.547037			290	S	5.50527	0.469347
355	LA	9.00463	0.523305			279	S	10.4626	813.488			291	LA	8.62058	0.413504			291	LA	8.62058	0.465502			291	LA	8.62058	0.458834
356	LA	9.66985	0.705816			280	S	7.672	472.679			292	S	0.0891125	0.44359			292	S	0.0891125	0.495219			292	S	0.0891125	0.494212
357	S	4.89124	0.654019			281	LA	6.13132	521.568			294	S	1.85439	0.45069			294	S	1.85439	0.49617			294	S	1.85439	0.490322
358	S	4.18258	0.519221			282	LA	10.7976	557.641			295	S	2.02521	0.407466			295	S	2.02521	0.456695			295	S	2.02521	0.423348
359	S	0.908377	0.758145			283	RA	5.3849	485.231			296	LA	4.8114	0.430857			296	LA	4.8114	0.547228			296	LA	4.8114	0.471328
360	LA	15.2648	0.650842			285	S	2.02696	795.782			299	S	0.765681	0.435937			299	S	0.765681	0.494455			299	S	0.765681	0.441673
361	S	2.33429	0.391165			286	S	4.03327	695.193			300	S	0.0984569	0.490248			300	S	0.0984569	0.544814			300	S	0.0984569	0.4686
362	LA	7.41394	0.771972			287	S	2.1918	541.737			301	S	3.06021	0.391815			301	S	3.06021	0.447946			301	S	3.06021	0.427162
363	RA	8.06783	0.568814			289	S	2.27163	718.298			302	S	3.08067	0.419555			302	S	3.08067	0.51685			302	S	3.08067	0.477539
364	S	10.7561	0.438746			290	S	5.50527	516.804			312	S	0.147914	0.402177			312	S	0.147914	0.527415			312	S	0.147914	0.430917
365	RA	7.11156	0.42934			291	LA	8.62058	390.973			314	S	4.33789	0.393384			314	S	4.33789	0.538543			314	S	4.33789	0.422377
366	S	2.07336	0.563943			292	S	0.0891125	391.495			316	LA	6.17045	0.401458			316	LA	6.17045	0.486456			316	LA	6.17045	0.435413
368	S	0.514648	0.415565			294	S	1.85439	565.067			317	LA	13.1348	0.36085			317	LA	13.1348	0.457444			317	LA	13.1348	0.452491
369	S	10.2521	0.399396			295	S	2.02521	379.948			318	S	0.0705322	0.469088			318	S	0.0705322	0.521677			318	S	0.0705322	0.482515
370	S	5.7115	0.483128			296	LA	4.8114	664.234			319	S	6.40108	0.435803			319	S	6.40108	0.467899			319	S	6.40108	0.462431
371	S	6.40239	0.366694			299	S	0.765681	385.469			320	S	7.37673	0.413439			320	S	7.37673	0.477125			320	S	7.37673	0.447734
372	S	2.73958	0.551016			300	S	0.0984569	484.237			322	S	0.374311	0.399198			322	S	0.374311	0.490627			322	S	0.374311	0.443774
373	S	1.31157	0.569568			301	S	3.06021	790.227			323	S	3.35624	0.359648			323	S	3.35624	0.506442			323	S	3.35624	0.413137
374	LA	7.62131	0.369453			302	S	3.08067	576.517			324	S	2.31817	0.394337			324	S	2.31817	0.449544			324	S	2.31817	0.402424
375	LA	12.0115	0.477929			312	S	0.147914	509.606			325	S	1.55599	0.338419			325	S	1.55599	0.415893			325	S	1.55599	0.375174
376	S	4.51068	0.364327			314	S	4.33789	548.34			326	LA	6.75195	0.396255			326	LA	6.75195	0.441301			326	LA	6.75195	0.426365
377	LA	12.6236	0.403723			316	LA	6.17045	575.672			327	S	3.70146	0.422213			327	S	3.70146	0.488981			327	S	3.70146	0.463427
378	RA	12.39	0.330038			317	LA	13.1348	410.982			328	S	2.85169	0.434417			328	S	2.85169	0.436002			328	S	2.85169	0.425956
379	S	6.02187	0.537609			318	S	0.0705322	480.903			330	S	2.38455	0.426137			330	S	2.38455	0.502165			330	S	2.38455	0.464331
380	S	7.77975	0.520514			319	S	6.40108	443.37			331	S	1.76704	0.4132			331	S	1.76704	0.488908			331	S	1.76704	0.47522
382	S	5.10395	0.733309			320	S	7.37673	653.102			333	S	1.32278	0.410015			333	S	1.32278	0.50296			333	S	1.32278	0.471054
383	S	7.36905	0.447618			321	S	9.673	678.685			336	S	6.74113	0.42149			336	S	6.74113	0.504211			336	S	6.74113	0.450853
384	S	1.46207	0.512786			322	S	0.374311	518.342			337	LA	1.58765	0.408975			337	LA	1.58765	0.474417			337	LA	1.58765	0.450757
385	S	4.68831	0.433163			323	S	3.35624	386.938			338	LA	7.53956	0.391475			338	LA	7.53956	0.474713			338	LA	7.53956	0.403874
386	S	2.45076	0.391945			324	S	2.31817	728.523			339	S	0.506664	0.425422			339	S	0.506664	0.521023			339	S	0.506664	0.449441
387	S	2.35178	0.482764			325	S	1.55599	729.522			341	LA	11.4052	0.390511			341	LA	11.4052	0.507009			341	LA	11.4052	0.456869
388	S	2.28386	0.468072			326	LA	6.75195	911.879			342	RA	16.4655	0.377745			342	RA	16.4655	0.494261			342	RA	16.4655	0.417015
389	S	1.70857	0.520337			327	S	3.70146	618.939			343	S	0.605845	0.38123			343	S	0.605845	0.499685			343	S	0.605845	0.426403
390	S	1.92261	0.638034			328	S	2.85169	540.512			344	RA	7.01921	0.394076			344	RA	7.01921	0.424937			344	RA	7.01921	0.42734
392	S	1.00203	0.523545			330	S	2.38455	808.465			345	S	1.24018	0.402308			345	S	1.24018	0.464257			345	S	1.24018	0.447519
393	S	8.49898	0.486634			332	S	3.02808	532.722			348	S	7.04334	0.399302			348	S	7.04334	0.452348			348	S	7.04334	0.424981
395	S	6.28024	0.444474			333	S	1.32278	247.026			349	S	3.03109	0.364507			349	S	3.03109	0.456924			349	S	3.03109	0.427167
397	S	4.58225	0.688283			336	S	6.74113	575.45			350	S	1.56502	0.390201			350	S	1.56502	0.493667			350	S	1.56502	0.435484
398	S	5.09532	0.415558			337	LA	1.58765	500.02			352	S	4.95469	0.389277			352	S	4.95469	0.473478			352	S	4.95469	0.395173
399	LA	3.41318	0.449835			338	LA	7.53956	425.851			353	S	0.943881	0.451527			353	S	0.943881	0.470945			353	S	0.943881	0.464117
400	S	6.50601	0.608095			339	S	0.506664	820.202			354	S	1.376	0.432137			354	S	1.376	0.490412			354	S	1.376	0.480042
401	LA	8.7346	0.643828			340	RA	6.77894	480.243			355	LA	9.00463	0.453809			355	LA	9.00463	0.513559			355	LA	9.00463	0.447904
402	LA	13.5558	0.666488			341	LA	11.4052	561.848			357	S	4.89124	0.43049			357	S	4.89124	0.502202			357	S	4.89124	0.45996
403	S	7.1851	0.757381			342	RA	16.4655	751.539			358	S	4.18258	0.435861			358	S	4.18258	0.475917			358	S	4.18258	0.446503
404	S	1.15494	0.625815			343	S	0.605845	284.501			359	S	0.908377	0.381908			359	S	0.908377	0.470837			359	S	0.908377	0.409782
405	RA	8.17681	0.393105			344	RA	7.01921	705.58			360	LA	15.2648	0.403719			360	LA	15.2648	0.482338			360	LA	15.2648	0.404882
406	S	3.84163	0.571433			345	S	1.24018	459.018			363	RA	8.06783	0.409546			363	RA	8.06783	0.519896			363	RA	8.06783	0.449705
407	S	7.50607	0.762771			348	S	7.04334	631.286			364	S	10.7561	0.412362			364	S	10.7561	0.457328			364	S	10.7561	0.438541
408	S	5.20831	0.515055			349	S	3.03109	438.998			365	RA	7.11156	0.426449			365	RA	7.11156	0.474838			365	RA	7.11156	0.461339
409	S	0.978349	0.566003			350	S	1.56502	407.555			368	S	0.514648	0.396801			368	S	0.514648	0.47266			368	S	0.514648	0.414594
411	S	3.24449	0.467999			352	S	4.95469	889.309			369	S	10.2521	0.380112			369	S	10.2521	0.481014			369	S	10.2521	0.415983
412	S	3.55058	0.532344			353	S	0.943881	474.279			370	S	5.7115	0.381202			370	S	5.7115	0.442401			370	S	5.7115	0.413663
413	S	2.40888	0.489715			354	S	1.376	670.938			372	S	2.73958	0.429973			372	S	2.73958	0.549373			372	S	2.73958	0.454897
414	S	4.00025	0.532945			355	LA	9.00463	739.722			373	S	1.31157	0.404763			373	S	1.31157	0.51629			373	S	1.31157	0.440965
415	LA	3.58131	0.50706			357	S	4.89124	657.471			374	LA	7.62131	0.36805			374	LA	7.62131	0.465903			374	LA	7.62131	0.418282
416	S	3.03973	0.580722			358	S	4.18258	449.754			376	S	4.51068	0.389932			376	S	4.51068	0.470081			376	S	4.51068	0.420791
417	S	1.93487	0.71747			359	S	0.908377	881.36			377	LA	12.6236	0.398685			377	LA	12.6236	0.458658			377	LA	12.6236	0.409675
418	S	1.3833	0.446534			360	LA	15.2648	477.977			379	S	6.02187	0.413421			379	S	6.02187	0.46352			379	S	6.02187	0.43175
419	S	3.28797	0.464932			362	LA	7.41394	636.332			380	S	7.77975	0.397799			380	S	7.77975	0.439484			380	S	7.77975	0.468605
420	LA	10.0126	0.763303			363	RA	8.06783	414.825			386	S	2.45076	0.364842			386	S	2.45076	0.41523			386	S	2.45076	0.393501
421	S	5.26425	0.410454			364	S	10.7561	497.826			388	S	2.28386	0.398324			388	S	2.28386	0.473606			388	S	2.28386	0.438249
422	S	2.65238	0.655381			365	RA	7.11156	567.157			391	S	0.918573	0.389863			391	S	0.918573	0.446268			391	S	0.918573	0.413918
424	S	0.00922606	0.50562			368	S	0.514648	827.117			392	S	1.00203	0.344267			392	S	1.00203	0.475284			392	S	1.00203	0.421802
425	S	7.90378	0.799844			369	S	10.2521	683.309			397	S	4.58225	0.452436			397	S	4.58225	0.499056			397	S	4.58225	0.45248
426	RA	11.7937	0.673085			370	S	5.7115	615.084			398	S	5.09532	0.38962			398	S	5.09532	0.414323			398	S	5.09532	0.421372
427	S	4.10014	0.865995			371	S	6.40239	555.079			399	LA	3.41318	0.429197			399	LA	3.41318	0.491305			399	LA	3.41318	0.442327
429	S	5.55248	0.666711			372	S	2.73958	595.168			400	S	6.50601	0.398069			400	S	6.50601	0.515937			400	S	6.50601	0.430259
430	S	4.43412	0.686977			373	S	1.31157	721.492			401	LA	8.7346	0.398081			401	LA	8.7346	0.47972			401	LA	8.7346	0.428413
431	RA	10.0287	0.499634			374	LA	7.62131	689.927			402	LA	13.5558	0.46547			402	LA	13.5558	0.470988			402	LA	13.5558	0.447001
432	S	5.54489	0.4282			376	S	4.51068	477.828			403	S	7.1851	0.397181			403	S	7.1851	0.498863			403	S	7.1851	0.466823
433	RA	13.6079	0.446792			377	LA	12.6236	812.395			404	S	1.15494	0.419069			404	S	1.15494	0.492768			404	S	1.15494	0.44126
434	RA	17.0367	0.660553			379	S	6.02187	511.112			405	RA	8.17681	0.385166			405	RA	8.17681	0.447403			405	RA	8.17681	0.40916
435	LA	5.92735	0.5044			380	S	7.77975	496.711			407	S	7.50607	0.404947			407	S	7.50607	0.443397			407	S	7.50607	0.401213
436	S	6.58409	0.61504			386	S	2.45076	837.97			409	S	0.978349	0.469899			409	S	0.978349	0.53611			409	S	0.978349	0.45601
437	S	2.32528	0.808579			388	S	2.28386	874.68			410	LA	7.92192	0.414718			410	LA	7.92192	0.470599			410	LA	7.92192	0.453572
438	S	1.84519	0.644675			391	S	0.918573	668.047			411	S	3.24449	0.413795			411	S	3.24449	0.489905			411	S	3.24449	0.457106
439	S	3.89327	0.561482			392	S	1.00203	632.125			412	S	3.55058	0.479243			412	S	3.55058	0.458839			412	S	3.55058	0.469439
440	S	0.613938	0.608376			398	S	5.09532	420.604			413	S	2.40888	0.369573			413	S	2.40888	0.477349			413	S	2.40888	0.407538
441	S	3.56524	0.441456			399	LA	3.41318	513.298			414	S	4.00025	0.413762			414	S	4.00025	0.510132			414	S	4.00025	0.472482
442	S	3.26324	0.464277			400	S	6.50601	868.434			415	LA	3.58131	0.435219			415	LA	3.58131	0.519253			415	LA	3.58131	0.471452
443	S	4.57826	0.630708			401	LA	8.7346	421.326			416	S	3.03973	0.387284			416	S	3.03973	0.486099			416	S	3.03973	0.438896
444	S	1.83057	0.810536			402	LA	13.5558	704.919			417	S	1.93487	0.377897			417	S	1.93487	0.45209			417	S	1.93487	0.402101
445	S	3.60534	0.762697			403	S	7.1851	747.271			419	S	3.28797	0.401909			419	S	3.28797	0.509253			419	S	3.28797	0.436546
446	S	1.30285	0.833109			404	S	1.15494	478.732			420	LA	10.0126	0.456127			420	LA	10.0126	0.525348			420	LA	10.0126	0.475025
447	LA	5.93525	0.67902			405	RA	8.17681	575.055			421	S	5.26425	0.439544			421	S	5.26425	0.527383			421	S	5.26425	0.444582
448	RA	13.5494	0.556611			407	S	7.50607	826.937			424	S	0.00922606	0.423545			424	S	0.00922606	0.512877			424	S	0.00922606	0.482824
449	S	4.86493	0.471769			408	S	5.20831	834.752			426	RA	11.7937	0.403877			426	RA	11.7937	0.481465			426	RA	11.7937	0.419905
450	S	4.89821	0.793258			409	S	0.978349	523.766			427	S	4.10014	0.40328			427	S	4.10014	0.490976			427	S	4.10014	0.450286
451	LA	8.22345	0.499013			410	LA	7.92192	301.004			429	S	5.55248	0.403304			429	S	5.55248	0.518458			429	S	5.55248	0.460324
						411	S	3.24449	467.636			430	S	4.43412	0.420274			430	S	4.43412	0.476067			430	S	4.43412	0.441527
						412	S	3.55058	667.789			431	RA	10.0287	0.426343			431	RA	10.0287	0.518427			431	RA	10.0287	0.483331
						413	S	2.40888	303.184			432	S	5.54489	0.37588			432	S	5.54489	0.465275			432	S	5.54489	0.419304
						414	S	4.00025	859.202			433	RA	13.6079	0.384303			433	RA	13.6079	0.478411			433	RA	13.6079	0.408638
						415	LA	3.58131	194.662			435	LA	5.92735	0.363224			435	LA	5.92735	0.48614			435	LA	5.92735	0.398526
						416	S	3.03973	340.098			436	S	6.58409	0.423017			436	S	6.58409	0.48741			436	S	6.58409	0.459337
						417	S	1.93487	778.012			437	S	2.32528	0.341591			437	S	2.32528	0.461411			437	S	2.32528	0.368709
						419	S	3.28797	301.334			438	S	1.84519	0.494488			438	S	1.84519	0.531558			438	S	1.84519	0.481905
						420	LA	10.0126	386.129			441	S	3.56524	0.413792			441	S	3.56524	0.482953			441	S	3.56524	0.452658
						421	S	5.26425	687.868			442	S	3.26324	0.405191			442	S	3.26324	0.492938			442	S	3.26324	0.473831
						424	S	0.00922606	859.546			443	S	4.57826	0.414412			443	S	4.57826	0.52429			443	S	4.57826	0.457684
						426	RA	11.7937	651.768			444	S	1.83057	0.420112			444	S	1.83057	0.476667			444	S	1.83057	0.465907
						427	S	4.10014	634.938			445	S	3.60534	0.450595			445	S	3.60534	0.530923			445	S	3.60534	0.483713
						429	S	5.55248	539.453			446	S	1.30285	0.412661			446	S	1.30285	0.423711			446	S	1.30285	0.420166
						430	S	4.43412	637.035			448	RA	13.5494	0.426848			448	RA	13.5494	0.459275			448	RA	13.5494	0.426733
						431	RA	10.0287	393.625			449	S	4.86493	0.441242			449	S	4.86493	0.555126			449	S	4.86493	0.464178
						432	S	5.54489	639.966			450	S	4.89821	0.415125			450	S	4.89821	0.472657			450	S	4.89821	0.47201
						433	RA	13.6079	450.702			451	LA	8.22345	0.382396			451	LA	8.22345	0.450894			451	LA	8.22345	0.405634
						434	RA	17.0367	674.385
						435	LA	5.92735	687.381
						436	S	6.58409	741.653
						437	S	2.32528	640.672
						438	S	1.84519	541.148
						440	S	0.613938	463.099
						441	S	3.56524	811.126
						442	S	3.26324	693.633
						443	S	4.57826	807.599
						444	S	1.83057	420.117
						445	S	3.60534	484.97
						446	S	1.30285	563.698
						448	RA	13.5494	410.309
						449	S	4.86493	644.432
						450	S	4.89821	534.396
						451	LA	8.22345	575.44

## Sheet: Figure 3
FIG3a	Global tau laterality	Global Ab laterality					FIG3b	ROI	Beta coef	Pvalue
0	2.9956	1.77809					0	L_lateraloccipital	0.441735	8.39877e-12
1	-4.90429	-4.15994					1	L_insula	0.207669	0.00161076
2	0.225181	-1.32067					2	L_rostralmiddlefrontal	0.335503	2.66318e-07
3	-13.1011	-2.77945					3	L_pericalcarine	0.406717	2.94686e-10
4	4.82992	2.26395					4	L_Amygdala	0.384281	2.85878e-09
5	2.09634	-1.51476					5	L_inferiorparietal	0.49583	8.60397e-15
6	-0.0868835	4.03402					6	L_temporalpole	0.33391	2.66318e-07
7	1.06878	-1.90299					7	L_fusiform	0.613367	1.12589e-23
8	-4.42862	-0.98106					8	L_bankssts	0.427813	4.31643e-11
9	3.92838	2.17886					9	L_inferiortemporal	0.633098	4.77864e-25
10	-6.60937	-0.948063					10	L_frontalpole	0.185313	0.00522018
11	-9.02005	-0.459728					11	L_rostralanteriorcingulate	0.130395	0.0510422
12	6.79589	2.49014					12	L_paracentral	0.291692	8.31331e-06
13	-11.2319	-1.03513					13	L_middletemporal	0.570918	2.51887e-20
14	0.503143	3.19306					14	L_parstriangularis	0.261275	6.17755e-05
15	23.6398	-0.551098					15	L_postcentral	0.360716	3.10181e-08
16	3.84511	2.38342					16	L_superiortemporal	0.491894	8.60397e-15
17	-4.69804	-1.97948					17	L_superiorfrontal	0.423734	4.69648e-11
18	-1.94982	-0.132158					18	L_entorhinal	0.264241	5.62225e-05
19	8.43254	1.70394					19	L_caudalmiddlefrontal	0.494893	8.60397e-15
20	6.22294	2.50894					20	L_parsorbitalis	0.248208	0.00015059
21	-3.0596	-1.00242					21	L_caudalanteriorcingulate	0.167086	0.0117196
22	-3.22019	-0.819037					22	L_lateralorbitofrontal	0.248419	0.000182187
23	-4.2833	-1.52533					23	L_cuneus	0.293154	8.31331e-06
24	1.29562	0.53722					24	L_parsopercularis	0.391729	1.37075e-09
25	-4.7118	-0.555613					25	L_transversetemporal	0.275298	2.60011e-05
26	-15.9121	-1.50717					26	L_medialorbitofrontal	0.298823	5.63121e-06
27	3.30754	2.39016					27	L_posteriorcingulate	0.400969	4.63065e-10
28	-11.1267	-3.0093					28	L_isthmuscingulate	0.413503	1.79505e-10
29	-3.49627	-3.76604					29	L_precentral	0.395116	7.44222e-10
30	1.16839	0.408422					30	L_lingual	0.468578	2.80681e-13
31	-2.81994	0.0963766					31	L_Hippocampus	-0.0338823	0.607658
32	-7.01286	-5.19901					32	L_parahippocampal	0.384362	2.54241e-09
33	-7.79826	-3.36287					33	L_precuneus	0.41367	1.93759e-10
34	2.7717	3.43285					34	L_supramarginal	0.495103	8.60397e-15
35	-9.87407	-3.19873					35	L_superiorparietal	0.410932	2.13675e-10
36	-2.10758	-2.52116
37	0.363007	0.921153
38	0.0947082	-2.12283
39	5.48962	2.28531
40	-13.7633	-1.89374
41	6.64758	3.19865
42	-2.94493	-3.78876
43	10.6349	1.22836
44	-1.8646	-2.11534
45	0.129003	0.534328
46	1.55472	2.23722
47	-9.77521	-2.04362
48	-11.5493	-2.11475
49	5.87777	2.33999
50	7.29014	1.93774
51	7.00932	2.19542
52	4.45437	1.79795
53	-8.28391	-0.912212
54	2.39253	1.99462
55	-5.09563	-0.641822
56	-15.5934	-2.1132
57	-0.0775676	-1.17941
58	-10.9112	-3.49293
59	-1.08917	-0.556034
60	-1.01921	2.66847
61	0.662875	3.16351
62	-2.7898	-1.7562
63	-10.6814	0.356693
64	14.1683	3.61428
65	-6.91617	-2.17386
66	-6.44406	-0.842791
67	-13.0831	-4.3456
68	2.21357	4.75309
69	-15.9221	-3.55237
70	-7.18781	-1.52752
71	6.92131	0.421682
72	-3.09183	-1.21063
73	5.82984	1.38556
74	2.47902	0.414281
75	-16.4323	-3.04551
76	-2.40365	3.45852
77	2.39251	1.30531
78	2.31926	1.64172
79	-9.02321	-1.97763
80	0.173682	0.0647728
81	-11.4288	-1.0354
82	6.24957	1.38404
83	-9.29586	-3.17177
84	6.19587	0.676491
85	-1.30884	-2.20463
86	0.768249	2.29532
87	2.86405	2.17422
88	-7.52946	-0.375375
89	2.97805	0.931134
90	1.64978	1.03389
91	-0.243012	-1.9004
92	-3.87016	-1.55312
93	-6.05473	0.0434144
94	-2.35863	-0.827347
95	-2.35895	-2.00474
96	5.43667	3.87256
97	0.137347	-0.254336
98	5.09962	1.27417
99	6.6838	0.518408
100	0.423463	6.15758
101	8.51862	3.59991
102	-1.9728	0.653205
103	-5.35373	-4.18124
104	-0.73597	2.98941
105	12.3898	5.1186
106	1.64231	4.30445
107	-0.524275	-2.2836
108	4.10158	2.14889
109	3.41967	1.97115
110	-6.79343	-1.74423
111	14.2103	2.93428
112	-5.05494	-0.617523
113	3.94409	1.61845
114	1.42902	1.18657
115	-3.67402	-2.56687
116	-4.78214	-1.2364
117	0.86632	2.26711
118	-2.20312	-4.0783
119	-8.28569	-2.53431
120	-4.95927	-3.45474
121	1.27658	5.89896
122	5.73964	0.937353
123	-2.37508	-2.40931
124	5.33961	1.37301
125	-3.88207	-1.9593
126	-2.18532	6.53875
127	-3.16436	-4.0866
128	8.52705	0.501193
129	-10.3102	-2.00344
130	-10.02	-7.60407
131	3.68538	3.02591
132	-6.81465	-2.72042
133	-4.67551	0.729039
134	5.29764	2.71594
135	-5.30499	-4.18684
136	2.97422	-0.405705
137	7.8876	4.31424
138	17.4851	5.34738
139	-2.78007	-1.73318
140	-0.4325	-2.38577
141	-9.51654	-2.96326
142	2.06026	1.0694
143	3.61179	1.23281
144	-9.15961	-0.450589
145	7.672	-0.379261
146	-6.13132	-4.58105
147	-10.7976	-3.02973
148	5.3849	2.98748
149	-4.79013	-0.91266
150	2.02696	1.17211
151	2.1918	2.4801
152	2.25248	2.20772
153	2.27163	0.183289
154	5.50527	0.942555
155	-8.62058	-1.62898
156	-0.0891125	-0.805049
157	-2.83103	-2.52203
158	1.85439	-1.1674
159	-2.02521	1.72513
160	-4.8114	-1.79466
161	-2.39245	-1.59774
162	12.3182	4.34645
163	-0.765681	-4.48963
164	0.0984569	0.0578095
165	3.06021	2.65956
166	3.08067	0.619129
167	8.78504	2.1071
168	0.221838	2.72166
169	-8.37453	-0.515002
170	6.24603	3.03958
171	-3.26611	-1.42732
172	4.64286	1.58201
173	7.73269	2.7737
174	2.43009	-0.949256
175	0.734955	0.777074
176	0.147914	-1.53406
177	-4.92973	-0.105726
178	3.2121	0.231331
179	-0.0705322	-1.17481
180	-0.374311	-2.66962
181	-2.31817	-0.522971
182	-3.70146	-0.78525
183	2.38455	2.36009
184	1.76704	3.99715
185	-1.32278	0.732835
186	-1.7717	-2.02639
187	-1.58765	-4.84524
188	0.506664	0.0913714
189	6.77894	2.37907
190	-11.4052	-0.44381
191	0.605845	1.32434
192	-1.24018	-0.639653
193	-11.0574	-1.43958
194	3.03109	1.76077
195	-0.943881	-0.929291
196	1.376	0.15426
197	-9.00463	-0.977468
198	-4.89124	-1.09237
199	-0.514648	-0.246659
200	10.2521	1.54396
201	5.7115	0.830266
202	1.31157	0.217857
203	-4.94072	-3.59975
204	1.46207	0.00375542
205	-2.28386	0.844722
206	-0.918573	-7.62936
207	-9.24371	-5.06472
208	-1.62699	-0.689013
209	6.50601	0.584056
210	-13.5558	2.14995
211	0.978349	3.87139
212	-7.92192	-0.195417
213	3.24449	0.128089
214	3.55058	5.77007
215	2.40888	0.870165
216	-4.00025	-0.181683
217	-3.58131	-3.477
218	3.03973	1.5035
219	-10.0126	-2.44354
220	-7.90378	-1.44319
221	-4.10014	-1.72713
222	0.0716156	-3.0099
223	-4.43412	-0.1411
224	17.0367	2.76242
225	-1.84519	-2.34884
226	-3.56524	-1.67076
227	-4.57826	-2.25721
228	-3.60534	-1.79116
229	-5.93525	-1.53553
230	13.5494	4.17223
231	4.86493	2.10146
232	-8.22345	-2.76842

## Sheet: Figure 4
FIG4	Global tau laterality	Global Ab laterality	Cohort
0	-17.0072	-0.247375	OASIS-3
1	-0.0218917	-4.02869	OASIS-3
2	-2.15968	-0.363735	OASIS-3
3	-9.14438	-1.89546	OASIS-3
4	2.75432	1.84852	OASIS-3
5	1.47244	2.63252	OASIS-3
6	0.413163	1.94237	OASIS-3
7	-1.14789	1.51167	OASIS-3
8	0.729851	-1.82797	OASIS-3
9	1.62788	0.0673275	OASIS-3
10	-1.40005	-1.01583	OASIS-3
11	0.56434	1.58155	OASIS-3
12	-0.933126	0.43928	OASIS-3
13	0.122276	0.039954	OASIS-3
14	-3.75544	-1.77295	OASIS-3
15	5.42717	2.97383	OASIS-3
16	2.48995	1.45918	OASIS-3
17	2.40499	3.26599	OASIS-3
18	0.306136	-0.319338	OASIS-3
19	1.52805	2.41978	OASIS-3
20	-8.71967	-0.70135	OASIS-3
21	3.69254	3.25855	OASIS-3
22	-2.36894	1.28003	OASIS-3
23	-3.84132	-0.509896	OASIS-3
24	1.18899	1.36393	OASIS-3
25	8.96136	-0.0803443	OASIS-3
26	1.77438	-1.89209	OASIS-3
27	2.52402	1.4195	OASIS-3
28	1.01019	3.904	OASIS-3
29	-1.97824	-2.10255	OASIS-3
30	8.35464	3.08857	OASIS-3
31	2.80854	-0.880308	OASIS-3
32	-0.216609	2.45067	OASIS-3
33	0.938344	4.92642	OASIS-3
34	3.40969	0.175778	OASIS-3
35	-5.23055	-0.931219	OASIS-3
36	-3.1035	-2.0457	OASIS-3
37	-3.93886	-1.72483	OASIS-3
38	-8.42614	-2.3668	OASIS-3
39	5.01239	2.43333	OASIS-3
40	-4.98532	-1.81656	OASIS-3
41	0.35214	1.67272	OASIS-3
42	2.81952	-0.147637	OASIS-3
43	1.29452	-2.36738	OASIS-3
44	0.631374	-0.234806	OASIS-3
45	1.09718	1.17886	OASIS-3
46	4.96361	1.5902	A4
47	-2.40831	-0.633187	A4
48	1.45913	3.21202	A4
49	0.480404	1.70308	A4
50	4.89713	2.0457	A4
51	-0.838807	1.34876	A4
52	0.762239	-0.125455	A4
53	-0.271543	-0.448858	A4
54	-0.20136	-3.76799	A4
55	-7.04114	-1.07256	A4
56	1.60746	0.662776	A4
57	-0.664595	-0.644106	A4
58	1.33359	-1.28491	A4
59	4.23842	5.23237	A4
60	-3.03501	-3.54196	A4
61	-5.00436	-1.08536	A4
62	2.38735	1.41465	A4
63	0.880777	1.2986	A4
64	2.98867	0.73375	A4
65	-0.347827	-2.54886	A4
66	2.38401	1.2205	A4
67	1.62539	3.37355	A4
68	-4.50368	-3.17535	A4
69	4.61376	3.64458	A4
70	3.5051	3.65244	A4
71	3.17874	1.35592	A4
72	-0.534961	-1.79607	A4
73	5.12486	1.0455	A4
74	-1.43376	-2.25452	A4
75	3.36493	1.64744	A4
76	-1.00656	-0.570215	A4
77	3.87585	1.72226	A4
78	2.25806	3.09967	A4
79	1.61684	1.60186	A4
80	-0.139816	-0.766327	A4
81	3.04114	0.441304	A4
82	1.33011	2.20215	A4
83	1.2319	0.90308	A4
84	5.86845	1.80582	A4
85	-2.24464	-2.44718	A4
86	3.38143	0.766946	A4
87	-4.59408	-2.38364	A4
88	1.61358	1.10174	A4
89	-1.8607	-1.13693	A4
90	3.67136	2.83675	A4
91	2.29833	2.72779	A4
92	0.870324	-1.33836	A4
93	1.22204	1.39225	A4
94	-1.05829	-1.46844	A4
95	-0.654206	-3.74981	A4
96	0.218928	-0.499915	A4
97	2.56935	0.234741	A4
98	5.32139	2.05368	A4
99	-3.35329	-1.48846	A4
100	3.72655	1.33855	A4
101	9.92465	3.28352	ADNI
102	-7.00825	0.517927	ADNI
103	4.76263	1.53011	ADNI
104	-5.86959	0.30731	ADNI
105	3.99499	1.7107	ADNI
106	-1.5139	-0.531716	ADNI
107	1.90909	2.35753	ADNI
108	2.57372	0.918971	ADNI
109	0.314576	0.584279	ADNI
110	1.02604	3.75299	ADNI
111	-6.13393	-1.36624	ADNI
112	-4.8529	-2.85007	ADNI
113	1.34416	-0.764042	ADNI
114	-5.54227	-0.75709	ADNI
115	-2.33385	-1.43324	ADNI
116	-1.81525	-1.44709	ADNI
117	-2.76427	0.728723	ADNI
118	-2.10475	-0.517678	ADNI
119	-9.65657	1.41332	ADNI
120	-1.66808	-2.90652	ADNI
121	0.817997	0.129085	ADNI
122	2.07972	2.77615	ADNI
123	-14.196	0.125349	ADNI
124	-5.50568	-0.788513	ADNI
125	4.14644	1.62607	ADNI
126	-1.25521	0.014601	ADNI
127	-6.20765	-0.851457	ADNI
128	4.553	-1.19015	ADNI
129	-2.78713	-0.522109	ADNI
130	4.07252	2.43656	ADNI
131	4.8785	-0.341666	ADNI
132	5.13737	6.29746	ADNI
133	-1.20822	-0.199904	ADNI
134	-7.57714	-1.17178	ADNI
135	2.65017	1.21592	ADNI
136	1.34949	4.44598	ADNI
137	0.86561	-0.316946	ADNI
138	1.49554	-1.20381	ADNI
139	1.63531	4.65224	ADNI
140	6.40384	-3.40793	ADNI
141	-4.42778	-2.12955	ADNI
142	3.27539	1.36237	ADNI
143	1.68581	1.5778	ADNI
144	2.97371	1.54011	ADNI
145	-7.8134	-2.54721	ADNI
146	0.569358	0.32602	ADNI
147	0.515079	0.816106	ADNI
148	1.53657	0.304059	ADNI
149	-3.57822	-0.631785	ADNI
150	-6.77597	-1.44967	ADNI
151	2.14687	2.18058	ADNI
152	-3.04893	-0.832846	ADNI
153	1.48355	3.96558	ADNI
154	-4.17539	-2.53387	ADNI
155	-0.310508	-2.51541	ADNI
156	7.92992	3.31288	ADNI
157	-3.06476	-0.522386	ADNI
158	-0.710967	-0.794727	ADNI
159	2.24925	1.17892	ADNI
160	2.85125	0.69729	ADNI
161	-5.40252	-1.68726	ADNI
162	4.79079	1.69452	ADNI
163	-7.23911	-1.75824	ADNI
164	3.09957	1.12587	ADNI
165	4.35373	0.808192	ADNI
166	-1.58286	-0.369942	ADNI
167	0.626375	2.83486	ADNI
168	-4.91011	-1.76294	ADNI
169	8.44152	2.41107	ADNI
170	1.99313	2.28171	ADNI
171	1.11956	1.17672	ADNI
172	3.6779	2.58912	ADNI
173	9.03373	3.4844	ADNI
174	1.70711	2.00171	ADNI
175	-4.24999	-1.08224	ADNI
176	-1.62102	-3.97041	ADNI
177	-7.26994	-1.26084	ADNI
178	0.35889	0.282565	ADNI
179	-10.9479	-0.691965	ADNI
180	-3.10071	2.24576	ADNI
181	-3.75547	-0.200042	ADNI
182	1.55631	4.04114	ADNI
183	-3.99248	-0.569422	ADNI
184	3.58159	-0.00154906	ADNI
185	-2.61995	-3.90192	ADNI
186	1.18789	0.280166	ADNI
187	-4.19535	0.920448	ADNI
188	-2.61295	1.2471	ADNI
189	0.517429	-0.0400521	ADNI
190	-8.56424	-1.64433	ADNI
191	5.1389	-1.39192	ADNI
192	-8.16918	-3.40301	ADNI
193	1.3476	2.45162	ADNI
194	-3.64089	-2.51314	ADNI
195	-7.51327	-1.12529	ADNI
196	1.0052	-0.0872882	ADNI
197	-0.978553	-1.69567	ADNI
198	-0.158436	0.280638	ADNI
199	1.76943	0.701932	ADNI
200	-2.62399	-0.713825	ADNI
201	-2.09469	-1.16156	ADNI
202	-1.29258	-0.144812	ADNI
203	9.73922	0.96967	ADNI
204	-2.31086	-0.119156	ADNI
205	7.24278	0.831906	ADNI
206	2.85764	3.8786	ADNI
207	-4.89972	-1.68766	ADNI
208	-1.50504	-2.43124	ADNI
209	8.57227	0.946224	ADNI
210	-4.35713	-0.904135	ADNI
211	2.54586	2.11945	ADNI
212	-4.90989	-4.52335	ADNI
213	-2.56205	-0.0801229	ADNI
214	1.93321	1.13048	ADNI
215	-3.31342	-1.66965	ADNI
216	2.24276	-1.05597	ADNI
217	-0.6306	0.490398	ADNI
218	0.0547414	0.0563857	ADNI
219	0.854696	1.44058	ADNI
220	-1.96699	-0.297957	ADNI
221	-2.18283	-3.3385	ADNI
222	5.08097	-1.49756	ADNI
223	0.524208	0.477212	ADNI
224	-3.45194	-3.01171	ADNI
225	-4.74674	-0.12104	ADNI
226	4.8712	2.78102	ADNI
227	-2.61571	-2.45514	ADNI
228	4.61528	1.93559	ADNI
229	-2.52278	-0.836163	ADNI
230	0.385511	0.131219	ADNI
231	8.71154	1.42374	ADNI
232	0.813438	1.16666	ADNI
233	1.20825	2.00004	ADNI

## Sheet: Figure 5
FIG5a	SUBJECT	AT group	Time	Baseline global Ab LI	Global tau LI			FIG5b	SUBJECT	AT group	Time	Baseline BrI-II Ab LI	BrI-II tau LI			FIG5b	SUBJECT	AT group	Time	Baseline BrIII-IV Ab LI	BrIII-IV tau LI			FIG5b	SUBJECT	AT group	Time	Baseline BrV-VI Ab LI	BrV-VI tau LI			FIG5c	SUBJECT	AT group	Time	Baseline BrI-II Ab LI	BrI-II tau LI			FIG5c	SUBJECT	AT group	Time	Baseline BrIII-IV Ab LI	BrIII-IV tau LI			FIG5c	SUBJECT
0	1	A+	0	-3.67751	0.714816			0	1	A+T-	0	-13.2448	0.615756			0	1	A+T-	0	-1.7421	-1.06648			0	1	A+T-	0	-4.01266	1.06051			0	1	A+T+	0	2.34542	2.94468			0	1	A+T+	0	4.205	4.38766			0	1
1	1	A+	1.75337	-3.67751	0.596029			1	1	A+T-	1.75337	-13.2448	0.592227			1	1	A+T-	1.75337	-1.7421	-0.986223			1	1	A+T-	1.75337	-4.01266	0.762785			1	1	A+T+	1.7191	2.34542	1.68474			1	1	A+T+	1.7191	4.205	4.03849			1	1
2	2	A+	0	-3.47884	-0.711484			2	2	A+T-	0	20.8892	-4.50075			2	2	A+T-	0	-1.05812	-4.55708			2	2	A+T-	0	-3.71226	-0.295919			2	2	A+T+	0	-11.7332	-15.4515			2	2	A+T+	0	-7.09511	-15.4707			2	2
3	2	A+	1.95475	-3.47884	-0.0934673			3	2	A+T-	1.95475	20.8892	5.26826			3	2	A+T-	1.95475	-1.05812	-4.3483			3	2	A+T-	1.95475	-3.71226	0.361098			3	2	A+T+	2.38687	-11.7332	-17.5989			3	2	A+T+	2.38687	-7.09511	-17.0035			3	2
4	3	A+	0	-5.20325	-1.88098			4	3	A+T-	0	-7.44969	7.05437			4	3	A+T-	0	-5.51893	1.64481			4	3	A+T-	0	-5.10449	-2.62667			4	2	A+T+	4.37687	-11.7332	-22.3764			4	2	A+T+	4.37687	-7.09511	-17.7308			4	2
5	3	A+	1.96539	-5.20325	-0.683396			5	3	A+T-	1.96539	-7.44969	9.69983			5	3	A+T-	1.96539	-5.51893	5.19632			5	3	A+T-	1.96539	-5.10449	-1.87662			5	3	A+T+	0	-1.92499	-0.974894			5	3	A+T+	0	-1.48752	-1.14812			5	3
6	3	A+	4.36539	-5.20325	-1.13543			6	3	A+T-	4.36539	-7.44969	8.0468			6	3	A+T-	4.36539	-5.51893	8.47813			6	3	A+T-	4.36539	-5.10449	-3.17177			6	3	A+T+	1.94103	-1.92499	1.06619			6	3	A+T+	1.94103	-1.48752	-2.0798			6	3
7	4	A+	0	1.77809	2.9956			7	4	A+T-	0	-7.87127	0.430062			7	4	A+T-	0	-6.19633	-0.974718			7	4	A+T-	0	-4.78248	0.300364			7	4	A+T+	0	0.0607956	-3.13872			7	4	A+T+	0	-1.41603	-20.367			7	4
8	4	A+	1.7191	1.77809	1.28432			8	4	A+T-	2.09608	-7.87127	-0.15148			8	4	A+T-	2.09608	-6.19633	-2.85328			8	4	A+T-	2.09608	-4.78248	-0.208606			8	4	A+T+	1.99234	0.0607956	-0.0646953			8	4	A+T+	1.99234	-1.41603	-16.9328			8	4
9	5	A+	0	-4.94931	0.0849697			9	4	A+T-	3.91608	-7.87127	0.387523			9	4	A+T-	3.91608	-6.19633	-2.9843			9	4	A+T-	3.91608	-4.78248	0.147212			9	5	A+T+	0	-6.15204	-15.7603			9	5	A+T+	0	-8.76393	-17.7766			9	5
10	5	A+	2.09608	-4.94931	-0.655081			10	5	A+T-	0	4.86072	-4.08203			10	5	A+T-	0	-2.06687	-0.308435			10	5	A+T-	0	-4.05616	0.814091			10	5	A+T+	1.22546	-6.15204	-11.3909			10	5	A+T+	1.22546	-8.76393	-15.9231			10	5
11	5	A+	3.91608	-4.94931	-0.338648			11	5	A+T-	2.08	4.86072	-0.702504			11	5	A+T-	2.08	-2.06687	0.154654			11	5	A+T-	2.08	-4.05616	1.22587			11	6	A+T+	0	-2.24226	11.4037			11	6	A+T+	0	-1.13474	3.62715			11	6
12	6	A+	0	-3.63461	0.491716			12	6	A+T-	0	-7.70403	3.30435			12	6	A+T-	0	-2.83084	-0.630394			12	6	A+T-	0	-0.127276	-0.119485			12	6	A+T+	1.79	-2.24226	15.5223			12	6	A+T+	1.79	-1.13474	6.60108			12	6
13	6	A+	2.08	-3.63461	1.02567			13	6	A+T-	1.25736	-7.70403	2.38074			13	6	A+T-	1.25736	-2.83084	0.115154			13	6	A+T-	1.25736	-0.127276	0.55801			13	7	A+T+	0	-7.53024	-0.70201			13	7	A+T+	0	-2.53519	1.3106			13	7
14	7	A+	0	-0.646763	-0.157917			14	6	A+T-	3.18736	-7.70403	3.17509			14	6	A+T-	3.18736	-2.83084	0.200081			14	6	A+T-	3.18736	-0.127276	-0.157379			14	7	A+T+	2.23605	-7.53024	3.52681			14	7	A+T+	2.23605	-2.53519	0.694845			14	7
15	7	A+	1.25736	-0.646763	0.494655			15	7	A+T-	0	1.89608	3.26628			15	7	A+T-	0	-4.7611	-0.769434			15	7	A+T-	0	-0.14979	0.995712			15	7	A+T+	4.13605	-7.53024	-1.16922			15	7	A+T+	4.13605	-2.53519	-1.29738			15	7
16	7	A+	3.18736	-0.646763	-0.0771948			16	7	A+T-	1.62843	1.89608	10.6595			16	7	A+T-	1.62843	-4.7611	-0.1104			16	7	A+T-	1.62843	-0.14979	0.359622			16	8	A+T+	0	0.418044	-1.80441			16	8	A+T+	0	-0.415827	-6.56765			16	8
17	8	A+	0	-0.801157	0.65038			17	8	A+T-	0	3.97408	-5.20343			17	8	A+T-	0	3.78882	-0.26601			17	8	A+T-	0	2.6564	-0.218745			17	8	A+T+	1.88627	0.418044	2.57031			17	8	A+T+	1.88627	-0.415827	-5.41674			17	8
18	8	A+	1.62843	-0.801157	0.384687			18	8	A+T-	1.96538	3.97408	-3.79694			18	8	A+T-	1.96538	3.78882	-0.598617			18	8	A+T-	1.96538	2.6564	0.116341			18	8	A+T+	3.97627	0.418044	14.7769			18	8	A+T+	3.97627	-0.415827	-1.16997			18	8
19	9	A+	0	-4.15994	-4.90429			19	8	A+T-	4.09538	3.97408	-1.86177			19	8	A+T-	4.09538	3.78882	-0.260773			19	8	A+T-	4.09538	2.6564	0.389817			19	9	A+T+	0	6.65386	3.25231			19	9	A+T+	0	4.25335	0.63298			19	9
20	9	A+	2.38687	-4.15994	-5.47593			20	9	A+T-	0	-2.41284	-3.20234			20	9	A+T-	0	5.84581	0.0174283			20	9	A+T-	0	4.89335	2.0373			20	9	A+T+	2.09346	6.65386	3.09541			20	9	A+T+	2.09346	4.25335	1.87661			20	9
21	9	A+	4.37687	-4.15994	-7.45448			21	9	A+T-	1.94072	-2.41284	-7.70738			21	9	A+T-	1.94072	5.84581	-0.730343			21	9	A+T-	1.94072	4.89335	1.0399			21	9	A+T+	4.30346	6.65386	3.1375			21	9	A+T+	4.30346	4.25335	2.08537			21	9
22	10	A+	0	2.82399	-0.307525			22	10	A+T-	0	-3.09229	-1.0394			22	10	A+T-	0	-4.05711	0.286054			22	10	A+T-	0	-4.25958	1.49412			22	10	A+T+	0	0.472275	-7.0816			22	10	A+T+	0	-0.550178	-8.13775			22	10
23	10	A+	1.96538	2.82399	-0.164582			23	10	A+T-	1.98324	-3.09229	-2.33704			23	10	A+T-	1.98324	-4.05711	-0.159731			23	10	A+T-	1.98324	-4.25958	1.12726			23	10	A+T+	2.41859	0.472275	-0.259391			23	10	A+T+	2.41859	-0.550178	-5.11416			23	10
24	10	A+	4.09538	2.82399	0.171775			24	10	A+T-	4.09324	-3.09229	-0.298337			24	10	A+T-	4.09324	-4.05711	-0.364139			24	10	A+T-	4.09324	-4.25958	0.642569			24	11	A+T+	0	5.94835	16.5332			24	11	A+T+	0	3.93267	15.7716			24	11
25	11	A+	0	-1.32067	0.225181			25	11	A+T-	0	1.25102	0.754446			25	11	A+T-	0	5.73803	-0.358158			25	11	A+T-	0	3.66448	0.245699			25	11	A+T+	2.43301	5.94835	25.691			25	11	A+T+	2.43301	3.93267	16.0009			25	11
26	11	A+	1.94103	-1.32067	-0.518979			26	11	A+T-	2.01462	1.25102	8.54348			26	11	A+T-	2.01462	5.73803	0.110174			26	11	A+T-	2.01462	3.66448	0.0642119			26	12	A+T+	0	-4.52046	2.28109			26	12	A+T+	0	3.48296	5.96976			26	12
27	12	A+	0	-2.77945	-13.1011			27	11	A+T-	3.97462	1.25102	7.6519			27	11	A+T-	3.97462	5.73803	0.163854			27	11	A+T-	3.97462	3.66448	0.21674			27	12	A+T+	1.96621	-4.52046	-2.42619			27	12	A+T+	1.96621	3.48296	3.23398			27	12
28	12	A+	1.99234	-2.77945	-14.0531			28	12	A+T-	0	5.68228	7.39368			28	12	A+T-	0	2.52502	0.263672			28	12	A+T-	0	4.27158	0.737122			28	13	A+T+	0	-7.75228	0.946657			28	13	A+T+	0	-2.68063	-6.64177			28	13
29	13	A+	0	4.99419	1.65521			29	12	A+T-	1.92474	5.68228	9.61562			29	12	A+T-	1.92474	2.52502	-0.793991			29	12	A+T-	1.92474	4.27158	0.321434			29	13	A+T+	2.67798	-7.75228	-4.17032			29	13	A+T+	2.67798	-2.68063	-7.67899			29	13
30	13	A+	1.94072	4.99419	0.652408			30	13	A+T-	0	1.79493	-1.96439			30	13	A+T-	0	3.15981	-0.860317			30	13	A+T-	0	1.60368	0.470835			30	14	A+T+	0	0.79619	0.217076			30	14	A+T+	0	-0.686788	-5.19995			30	14
31	14	A+	0	-4.14365	1.13125			31	13	A+T-	1.96281	1.79493	1.20959			31	13	A+T-	1.96281	3.15981	-0.0513835			31	13	A+T-	1.96281	1.60368	0.134999			31	14	A+T+	2.39316	0.79619	-2.03469			31	14	A+T+	2.39316	-0.686788	-5.27458			31	14
32	14	A+	1.98324	-4.14365	0.746271			32	13	A+T-	3.96281	1.79493	-1.66493			32	13	A+T-	3.96281	3.15981	-0.251055			32	13	A+T-	3.96281	1.60368	0.446997			32	15	A+T+	0	3.38658	0.94991			32	15	A+T+	0	1.84407	11.7182			32	15
33	14	A+	4.09324	-4.14365	0.338439			33	14	A+T-	0	1.63489	2.71777			33	14	A+T-	0	2.20315	0.416809			33	14	A+T-	0	0.818706	0.592766			33	15	A+T+	2.31396	3.38658	-0.883001			33	15	A+T+	2.31396	1.84407	11.1377			33	15
34	15	A+	0	-4.99356	-15.2961			34	14	A+T-	2.01	1.63489	6.61174			34	14	A+T-	2.01	2.20315	-0.0662026			34	14	A+T-	2.01	0.818706	0.442928			34	15	A+T+	4.17396	3.38658	0.365063			34	15	A+T+	4.17396	1.84407	10.2798			34	15
35	15	A+	1.22546	-4.99356	-13.8205			35	15	A+T-	0	-10.1824	-0.594908			35	15	A+T-	0	-0.148121	5.52227			35	15	A+T-	0	-3.40821	1.40293			35	16	A+T+	0	10.2334	3.95563			35	16	A+T+	0	4.09908	6.76722			35	16
36	16	A+	0	-1.51476	2.09634			36	15	A+T-	1.80059	-10.1824	4.44188			36	15	A+T-	1.80059	-0.148121	3.31739			36	15	A+T-	1.80059	-3.40821	-0.894734			36	16	A+T+	2.42149	10.2334	1.23635			36	16	A+T+	2.42149	4.09908	8.17445			36	16
37	16	A+	1.79	-1.51476	3.57038			37	15	A+T-	4.22059	-10.1824	1.04266			37	15	A+T-	4.22059	-0.148121	1.49795			37	15	A+T-	4.22059	-3.40821	-1.1431			37	16	A+T+	4.13149	10.2334	4.12883			37	16	A+T+	4.13149	4.09908	5.9179			37	16
38	17	A+	0	-1.90299	1.06878			38	15	A+T-	6.32059	-10.1824	4.47387			38	15	A+T-	6.32059	-0.148121	4.19608			38	15	A+T-	6.32059	-3.40821	-2.22879			38	17	A+T+	0	-4.46861	1.04075			38	17	A+T+	0	0.100802	-7.60405			38	17
39	17	A+	2.23605	-1.90299	1.56847			39	16	A+T-	0	1.74483	1.75827			39	16	A+T-	0	2.81918	-1.24109			39	16	A+T-	0	1.87803	0.00649218			39	17	A+T+	2.08112	-4.46861	-0.593014			39	17	A+T+	2.08112	0.100802	-6.77286			39	17
40	17	A+	4.13605	-1.90299	0.158998			40	16	A+T-	2.47877	1.74483	6.08639			40	16	A+T-	2.47877	2.81918	0.663589			40	16	A+T-	2.47877	1.87803	0.0761494			40	18	A+T+	0	0.504813	-5.2298			40	18	A+T+	0	-1.44976	-5.85743			40	18
41	18	A+	0	3.9135	0.184152			41	16	A+T-	4.25877	1.74483	1.91605			41	16	A+T-	4.25877	2.81918	0.521762			41	16	A+T-	4.25877	1.87803	0.2514			41	18	A+T+	2.0293	0.504813	-3.77807			41	18	A+T+	2.0293	-1.44976	-6.60112			41	18
42	18	A+	2.01462	3.9135	0.227098			42	17	A+T-	0	2.01941	7.56465			42	17	A+T-	0	7.76517	1.07153			42	17	A+T-	0	2.66672	0.00560639			42	19	A+T+	0	-6.77259	4.19966			42	19	A+T+	0	1.55863	9.40772			42	19
43	18	A+	3.97462	3.9135	0.350071			43	17	A+T-	1.94943	2.01941	6.28138			43	17	A+T-	1.94943	7.76517	1.19708			43	17	A+T-	1.94943	2.66672	-0.605123			43	19	A+T+	2.01135	-6.77259	4.80164			43	19	A+T+	2.01135	1.55863	6.72881			43	19
44	19	A+	0	3.96089	0.675384			44	18	A+T-	0	-3.34006	10.0256			44	18	A+T-	0	0.811409	1.38256			44	18	A+T-	0	2.78903	0.838554			44	20	A+T+	0	-0.100905	-2.60897			44	20	A+T+	0	-2.46168	-13.1464			44	20
45	19	A+	1.92474	3.96089	0.203709			45	18	A+T-	1.8536	-3.34006	10.4068			45	18	A+T-	1.8536	0.811409	2.56425			45	18	A+T-	1.8536	2.78903	1.38949			45	20	A+T+	2.25022	-0.100905	-10.8931			45	20	A+T+	2.25022	-2.46168	-15.8107			45	20
46	20	A+	0	1.77667	0.176634			46	18	A+T-	3.9036	-3.34006	5.86213			46	18	A+T-	3.9036	0.811409	5.52453			46	18	A+T-	3.9036	2.78903	3.02254			46	21	A+T+	0	-7.34985	-5.72228			46	21	A+T+	0	0.196754	-8.46378			46	21
47	20	A+	1.96281	1.77667	0.0346627			47	18	A+T-	5.9836	-3.34006	6.83623			47	18	A+T-	5.9836	0.811409	8.28703			47	18	A+T-	5.9836	2.78903	6.99928			47	21	A+T+	2	-7.34985	-3.78096			47	21	A+T+	2	0.196754	-6.69602			47	21
48	20	A+	3.96281	1.77667	0.252913			48	19	A+T-	0	0.363378	-8.11898			48	19	A+T-	0	1.10499	-1.74926			48	19	A+T-	0	-0.925539	-1.30643			48	21	A+T+	4.16	-7.34985	-8.89033			48	21	A+T+	4.16	0.196754	-6.26058			48	21
49	21	A+	0	1.01998	0.668615			49	19	A+T-	2.27623	0.363378	-11.3844			49	19	A+T-	2.27623	1.10499	-2.90775			49	19	A+T-	2.27623	-0.925539	-2.02006			49	22	A+T+	0	-3.80838	-1.80472			49	22	A+T+	0	-2.52455	-18.6096			49	22
50	21	A+	2.01	1.01998	0.403379			50	19	A+T-	4.17623	0.363378	-6.53794			50	19	A+T-	4.17623	1.10499	-3.92855			50	19	A+T-	4.17623	-0.925539	-3.82022			50	22	A+T+	2.10821	-3.80838	-4.44413			50	22	A+T+	2.10821	-2.52455	-16.3792			50	22
51	22	A+	0	-0.98106	-4.42862			51	20	A+T-	0	2.75934	-0.133894			51	20	A+T-	0	1.28945	0.560198			51	20	A+T-	0	2.90941	0.669813			51	23	A+T+	0	-2.09133	6.38152			51	23	A+T+	0	3.96762	8.80221			51	23
52	22	A+	1.88627	-0.98106	-4.92722			52	20	A+T-	2.04	2.75934	2.29058			52	20	A+T-	2.04	1.28945	0.47978			52	20	A+T-	2.04	2.90941	0.405749			52	23	A+T+	2.05993	-2.09133	8.97446			52	23	A+T+	2.05993	3.96762	8.87541			52	23
53	22	A+	3.97627	-0.98106	-4.15264			53	21	A+T-	0	0.0895848	10.5107			53	21	A+T-	0	5.00101	0.385386			53	21	A+T-	0	2.27748	-0.444558			53	24	A+T+	0	-8.11913	-0.890552			53	24	A+T+	0	-3.82845	-13.2175			53	24
54	23	A+	0	2.17886	3.92838			54	21	A+T-	1.94554	0.0895848	11.033			54	21	A+T-	1.94554	5.00101	3.40306			54	21	A+T-	1.94554	2.27748	0.0356749			54	24	A+T+	2.46294	-8.11913	3.46713			54	24	A+T+	2.46294	-3.82845	-11.2652			54	24
55	23	A+	2.09346	2.17886	5.41147			55	21	A+T-	4.02554	0.0895848	8.84286			55	21	A+T-	4.02554	5.00101	2.10087			55	21	A+T-	4.02554	2.27748	-1.29765			55	25	A+T+	0	-5.85841	-4.46889			55	25	A+T+	0	-2.23389	-10.5932			55	25
56	23	A+	4.30346	2.17886	6.08711			56	22	A+T-	0	0.329446	3.16887			56	22	A+T-	0	-3.40436	-1.23952			56	22	A+T-	0	-3.27749	-1.88636			56	25	A+T+	2.14902	-5.85841	-2.94663			56	25	A+T+	2.14902	-2.23389	-12.102			56	25
57	24	A+	0	-2.96687	2.03107			57	22	A+T-	1.39083	0.329446	3.68516			57	22	A+T-	1.39083	-3.40436	-1.30147			57	22	A+T-	1.39083	-3.27749	-0.680427			57	26	A+T+	0	0.700757	-0.379938			57	26	A+T+	0	-1.00214	0.302041			57	26
58	24	A+	1.80059	-2.96687	-0.11639			58	22	A+T-	2.2829	0.329446	3.18746			58	22	A+T-	2.2829	-3.40436	-0.404415			58	22	A+T-	2.2829	-3.27749	-0.252312			58	26	A+T+	2.08493	0.700757	0.165369			58	26	A+T+	2.08493	-1.00214	0.168594			58	26
59	24	A+	4.22059	-2.96687	-0.585081			59	22	A+T-	4.0429	0.329446	0.415177			59	22	A+T-	4.0429	-3.40436	-2.47557			59	22	A+T-	4.0429	-3.27749	-1.8989			59	27	A+T+	0	-0.854119	2.28501			59	27	A+T+	0	0.299288	-3.99577			59	27
60	24	A+	6.32059	-2.96687	-0.993119			60	22	A+T-	6.0629	0.329446	0.727703			60	22	A+T-	6.0629	-3.40436	-4.55498			60	22	A+T-	6.0629	-3.27749	-4.06697			60	27	A+T+	1.81273	-0.854119	3.09682			60	27	A+T+	1.81273	0.299288	-3.37275			60	27
61	25	A+	0	-0.948063	-6.60937			61	23	A+T-	0	-1.17983	4.65843			61	23	A+T-	0	-1.92716	-1.39887			61	23	A+T-	0	-1.65713	-0.901534			61	28	A+T+	0	2.84612	-6.19329			61	28	A+T+	0	-3.99493	-16.7997			61	28
62	25	A+	2.41859	-0.948063	-5.20064			62	23	A+T-	1.98966	-1.17983	4.13017			62	23	A+T-	1.98966	-1.92716	-1.26705			62	23	A+T-	1.98966	-1.65713	-0.604242			62	28	A+T+	2.31073	2.84612	-7.66354			62	28	A+T+	2.31073	-3.99493	-16.9715			62	28
63	26	A+	0	1.96124	-0.208714			63	23	A+T-	4.20966	-1.17983	3.1768			63	23	A+T-	4.20966	-1.92716	-1.326			63	23	A+T-	4.20966	-1.65713	-0.987294			63	29	A+T+	0	-6.2173	0.120855			63	29	A+T+	0	-4.07128	-8.36653			63	29
64	26	A+	2.47877	1.96124	0.20442			64	24	A+T-	0	5.63372	-7.48922			64	24	A+T-	0	-3.44545	-4.09812			64	24	A+T-	0	-4.11441	-2.43854			64	29	A+T+	2.73704	-6.2173	2.9548			64	29	A+T+	2.73704	-4.07128	-13.3734			64	29
65	26	A+	4.25877	1.96124	0.341496			65	24	A+T-	2.33479	5.63372	-17.9519			65	24	A+T-	2.33479	-3.44545	-4.85534			65	24	A+T-	2.33479	-4.11441	-5.69755			65	30	A+T+	0	0.236755	-4.53976			65	30	A+T+	0	-0.904411	-15.756			65	30
66	27	A+	0	3.47057	0.329491			66	25	A+T-	0	-4.82443	-0.412182			66	25	A+T-	0	-6.73263	-3.0161			66	25	A+T-	0	-6.20486	-2.00965			66	30	A+T+	2.47881	0.236755	-5.29714			66	30	A+T+	2.47881	-0.904411	-20.9736			66	30
67	27	A+	1.94943	3.47057	-0.176382			67	25	A+T-	1.93502	-4.82443	-2.48956			67	25	A+T-	1.93502	-6.73263	-3.03795			67	25	A+T-	1.93502	-6.20486	-1.9934			67	31	A+T+	0	5.54694	-1.24694			67	31	A+T+	0	3.89981	7.74068			67	31
68	28	A+	0	2.44461	1.06029			68	26	A+T-	0	-1.27126	2.64963			68	26	A+T-	0	-5.26649	-0.716087			68	26	A+T-	0	-5.88139	-0.0870001			68	31	A+T+	2.21552	5.54694	1.37801			68	31	A+T+	2.21552	3.89981	6.41479			68	31
69	28	A+	1.8536	2.44461	1.66275			69	26	A+T-	2.09372	-1.27126	6.06948			69	26	A+T-	2.09372	-5.26649	1.70523			69	26	A+T-	2.09372	-5.88139	0.427289			69	32	A+T+	0	-7.50926	1.63147			69	32	A+T+	0	-2.89036	-4.66527			69	32
70	28	A+	3.9036	2.44461	3.55564			70	26	A+T-	4.03372	-1.27126	4.36733			70	26	A+T-	4.03372	-5.26649	0.521399			70	26	A+T-	4.03372	-5.88139	-0.0109917			70	32	A+T+	2.0496	-7.50926	-0.584127			70	32	A+T+	2.0496	-2.89036	-6.11489			70	32
71	28	A+	5.9836	2.44461	7.29399			71	27	A+T-	0	7.92799	4.89916			71	27	A+T-	0	0.0675313	-3.22178			71	27	A+T-	0	0.170236	-1.14424			71	33	A+T+	0	1.06424	-0.413035			71	33	A+T+	0	-0.621375	-1.51494			71	33
72	29	A+	0	-0.644768	-1.49054			72	27	A+T-	2.1669	7.92799	6.33447			72	27	A+T-	2.1669	0.0675313	-5.0302			72	27	A+T-	2.1669	0.170236	-1.99886			72	33	A+T+	2.10442	1.06424	1.99725			72	33	A+T+	2.10442	-0.621375	-0.602107			72	33
73	29	A+	2.27623	-0.644768	-2.2695			73	27	A+T-	3.9569	7.92799	-1.43657			73	27	A+T-	3.9569	0.0675313	-4.505			73	27	A+T-	3.9569	0.170236	-3.15215			73	34	A+T+	0	3.01391	-9.18246			73	34	A+T+	0	-2.69226	-21.263			73	34
74	29	A+	4.17623	-0.644768	-3.80713			74	28	A+T-	0	2.60168	5.74822			74	28	A+T-	0	2.95843	0.340595			74	28	A+T-	0	3.57539	1.14677			74	34	A+T+	2.12938	3.01391	-3.97835			74	34	A+T+	2.12938	-2.69226	-17.1407			74	34
75	30	A+	0	2.49014	6.79589			75	28	A+T-	2.10632	2.60168	4.06013			75	28	A+T-	2.10632	2.95843	-2.01878			75	28	A+T-	2.10632	3.57539	-1.41415			75	35	A+T+	0	1.53197	3.53534			75	35	A+T+	0	2.42967	11.0462			75	35
76	30	A+	2.43301	2.49014	8.16522			76	29	A+T-	0	-4.61638	-1.52714			76	29	A+T-	0	-3.33997	-2.67985			76	29	A+T-	0	-3.07799	-1.17453			76	35	A+T+	2.16951	1.53197	4.95436			76	35	A+T+	2.16951	2.42967	11.4656			76	35
77	31	A+	0	2.72818	0.59687			77	29	A+T-	2.18979	-4.61638	-2.14473			77	29	A+T-	2.18979	-3.33997	-2.01989			77	29	A+T-	2.18979	-3.07799	-0.916015			77	36	A+T+	0	3.20153	8.05287			77	36	A+T+	0	4.74717	20.2096			77	36
78	31	A+	2.04	2.72818	0.404973			78	30	A+T-	0	0.318879	3.61245			78	30	A+T-	0	3.17558	-1.64998			78	30	A+T-	0	1.56508	-1.07365			78	36	A+T+	2.03023	3.20153	5.46606			78	36	A+T+	2.03023	4.74717	19.8885			78	36
79	32	A+	0	2.70058	-0.135438			79	30	A+T-	2.43806	0.318879	1.2459			79	30	A+T-	2.43806	3.17558	-0.125502			79	30	A+T-	2.43806	1.56508	0.223635			79	37	A+T+	0	-4.41391	0.307161			79	37	A+T+	0	0.0660005	-15.8814			79	37
80	32	A+	1.94554	2.70058	0.774912			80	31	A+T-	0	2.90421	-1.78122			80	31	A+T-	0	1.4885	-0.0767569			80	31	A+T-	0	0.0813414	0.470248			80	37	A+T+	1.8397	-4.41391	-1.32064			80	37	A+T+	1.8397	0.0660005	-16.2095			80	37
81	32	A+	4.02554	2.70058	-0.534686			81	31	A+T-	1.964	2.90421	1.10036			81	31	A+T-	1.964	1.4885	0.284304			81	31	A+T-	1.964	0.0813414	0.157175			81	38	A+T+	0	-5.3227	3.25566			81	38	A+T+	0	3.27583	0.209623			81	38
82	33	A+	0	-3.27412	-1.85795			82	32	A+T-	0	-1.21306	3.61964			82	32	A+T-	0	0.848514	-2.7552			82	32	A+T-	0	-1.36196	0.317562			82	38	A+T+	2.12869	-5.3227	12.3209			82	38	A+T+	2.12869	3.27583	1.50847			82	38
83	33	A+	1.39083	-3.27412	-0.880137			83	32	A+T-	2.24103	-1.21306	3.72776			83	32	A+T-	2.24103	0.848514	-0.37581			83	32	A+T-	2.24103	-1.36196	2.48079			83	39	A+T+	0	1.01286	-8.18294			83	39	A+T+	0	-4.66505	-18.271			83	39
84	33	A+	2.2829	-3.27412	-0.388855			84	32	A+T-	4.03103	-1.21306	-0.501353			84	32	A+T-	4.03103	0.848514	3.44452			84	32	A+T-	4.03103	-1.36196	3.01361			84	39	A+T+	2.40793	1.01286	-3.62294			84	39	A+T+	2.40793	-4.66505	-20.6344			84	39
85	33	A+	4.0429	-3.27412	-2.12015			85	33	A+T-	0	-2.17146	-5.49459			85	33	A+T-	0	-3.79902	-2.45628			85	33	A+T-	0	-2.11067	-0.950375			85	40	A+T+	0	2.65518	-8.81728			85	40	A+T+	0	-0.266657	-3.18751			85	40
86	33	A+	6.0629	-3.27412	-4.16853			86	33	A+T-	2.04507	-2.17146	-3.22724			86	33	A+T-	2.04507	-3.79902	-5.67642			86	33	A+T-	2.04507	-2.11067	-1.65454			86	40	A+T+	2.22446	2.65518	-2.72418			86	40	A+T+	2.22446	-0.266657	-4.15483			86	40
87	34	A+	0	-1.60417	-0.941604			87	34	A+T-	0	10.3776	6.59944			87	34	A+T-	0	-0.0649352	-1.53999			87	34	A+T-	0	0.890249	-0.555036			87	41	A+T+	0	-0.315237	-1.808			87	41	A+T+	0	-2.79395	-14.4005			87	41
88	34	A+	1.98966	-1.60417	-0.622153			88	34	A+T-	1.91334	10.3776	8.7586			88	34	A+T-	1.91334	-0.0649352	-0.723448			88	34	A+T-	1.91334	0.890249	-0.701052			88	41	A+T+	1.92836	-0.315237	-2.37083			88	41	A+T+	1.92836	-2.79395	-16.6249			88	41
89	34	A+	4.20966	-1.60417	-1.03208			89	35	A+T-	0	-3.52553	-4.68113			89	35	A+T-	0	-2.3255	-0.994105			89	35	A+T-	0	-3.13952	-1.11386			89	42	A+T+	0	-1.03046	-5.0407			89	42	A+T+	0	0.267193	-3.26756			89	42
90	35	A+	0	2.38342	3.84511			90	35	A+T-	1.94808	-3.52553	-1.69102			90	35	A+T-	1.94808	-2.3255	-1.08033			90	35	A+T-	1.94808	-3.13952	-0.406274			90	42	A+T+	1.01027	-1.03046	0.823993			90	42	A+T+	1.01027	0.267193	-3.19803			90	42
91	35	A+	1.96621	2.38342	3.23909			91	35	A+T-	3.87808	-3.52553	-3.74572			91	35	A+T-	3.87808	-2.3255	0.100754			91	35	A+T-	3.87808	-3.13952	0.318939			91	42	A+T+	4.15747	-1.03046	-11.7598			91	42	A+T+	4.15747	0.267193	-2.70884			91	42
92	36	A+	0	-1.97948	-4.69804			92	36	A+T-	0	0.0214969	1.64453			92	36	A+T-	0	-1.95838	-1.11751			92	36	A+T-	0	-1.34386	-1.21734			92	43	A+T+	0	-4.88711	-5.37224			92	43	A+T+	0	2.16381	-2.81223			92	43
93	36	A+	2.67798	-1.97948	-4.91095			93	36	A+T-	2.31579	0.0214969	2.1066			93	36	A+T-	2.31579	-1.95838	-2.36271			93	36	A+T-	2.31579	-1.34386	-1.69069			93	43	A+T+	2.30754	-4.88711	-3.23695			93	43	A+T+	2.30754	2.16381	-1.65872			93	43
94	37	A+	0	-3.96033	-2.84929			94	37	A+T-	0	0.805218	10.6135			94	37	A+T-	0	1.40001	0.919542			94	37	A+T-	0	-0.271048	0.219306			94	44	A+T+	0	-2.32014	4.80239			94	44	A+T+	0	3.67455	0.641127			94	44
95	37	A+	2.33479	-3.96033	-5.68049			95	37	A+T-	2.11485	0.805218	9.91545			95	37	A+T-	2.11485	1.40001	0.25286			95	37	A+T-	2.11485	-0.271048	0.32937			95	44	A+T+	1.9368	-2.32014	8.6759			95	44	A+T+	1.9368	3.67455	0.502845			95	44
96	38	A+	0	-6.20792	-2.09711			96	38	A+T-	0	-5.28696	0.714342			96	38	A+T-	0	-8.91519	-0.658752			96	38	A+T-	0	-5.80892	0.579698			96	45	A+T+	0	-5.00723	2.49228			96	45	A+T+	0	-1.85733	-7.11715			96	45
97	38	A+	1.93502	-6.20792	-2.17059			97	38	A+T-	2.18203	-5.28696	-3.76397			97	38	A+T-	2.18203	-8.91519	-0.329721			97	38	A+T-	2.18203	-5.80892	0.943107			97	45	A+T+	2.21561	-5.00723	3.3685			97	45	A+T+	2.21561	-1.85733	-8.16048			97	45
98	39	A+	0	-0.132158	-1.94982			98	39	A+T-	0	2.26196	1.17446			98	39	A+T-	0	-0.505764	0.551704			98	39	A+T-	0	1.95163	-0.306571			98	46	A+T+	0	-1.39815	-7.64989			98	46	A+T+	0	-0.806525	-17.239			98	46
99	39	A+	2.39316	-0.132158	-2.16179			99	39	A+T-	2.04261	2.26196	3.64917			99	39	A+T-	2.04261	-0.505764	-1.5535			99	39	A+T-	2.04261	1.95163	-0.492978			99	46	A+T+	1.64174	-1.39815	-1.29559			99	46	A+T+	1.64174	-0.806525	-11.8746			99	46
100	40	A+	0	1.70394	8.43254			100	40	A+T-	0	-9.11242	1.96502			100	40	A+T-	0	5.21242	-2.60485			100	40	A+T-	0	3.41729	0.539037			100	47	A+T+	0	4.38078	6.03438			100	47	A+T+	0	3.097	14.3735			100	47
101	40	A+	2.31396	1.70394	9.05459			101	40	A+T-	2.27038	-9.11242	-4.061			101	40	A+T-	2.27038	5.21242	-1.17637			101	40	A+T-	2.27038	3.41729	0.769738			101	47	A+T+	2.12595	4.38078	3.41593			101	47	A+T+	2.12595	3.097	12.3847			101	47
102	40	A+	4.17396	1.70394	10.0554			102	41	A+T-	0	0.216294	-7.92938			102	41	A+T-	0	-0.440083	-2.89479			102	41	A+T-	0	-0.848648	0.0825164			102	48	A+T+	0	-4.07147	-4.36811			102	48	A+T+	0	-2.1184	-10.6532			102	48
103	41	A+	0	2.50894	6.22294			103	41	A+T-	2.59461	0.216294	-8.39209			103	41	A+T-	2.59461	-0.440083	-4.19793			103	41	A+T-	2.59461	-0.848648	-0.454115			103	48	A+T+	2.43925	-4.07147	-5.04442			103	48	A+T+	2.43925	-2.1184	-11.1841			103	48
104	41	A+	2.42149	2.50894	8.26954			104	42	A+T-	0	4.69497	6.68575			104	42	A+T-	0	6.93796	0.843019			104	42	A+T-	0	5.44538	-0.0151616			104	49	A+T+	0	1.16569	-2.27996			104	49	A+T+	0	-1.36328	-4.35859			104	49
105	41	A+	4.13149	2.50894	7.95161			105	42	A+T-	2.15617	4.69497	8.40935			105	42	A+T-	2.15617	6.93796	0.259418			105	42	A+T-	2.15617	5.44538	0.115389			105	49	A+T+	2.34263	1.16569	-7.55246			105	49	A+T+	2.34263	-1.36328	-4.96565			105	49
106	42	A+	0	-1.00242	-3.0596			106	43	A+T-	0	4.24678	3.88669			106	43	A+T-	0	2.84389	-2.02904			106	43	A+T-	0	1.76478	-0.422041			106	50	A+T+	0	-1.28278	-1.35627			106	50	A+T+	0	-4.3411	-16.8315			106	50
107	42	A+	2.08112	-1.00242	-2.96685			107	43	A+T-	2.16522	4.24678	0.3616			107	43	A+T-	2.16522	2.84389	-2.77099			107	43	A+T-	2.16522	1.76478	-1.11864			107	50	A+T+	1.9319	-1.28278	-1.05615			107	50	A+T+	1.9319	-4.3411	-17.2313			107	50
108	43	A+	0	-5.66987	-0.191285			108	44	A+T-	0	-7.83595	1.39297			108	44	A+T-	0	4.05947	1.73472			108	44	A+T-	0	2.6461	0.998461			108	51	A+T+	0	-7.43538	-10.3052			108	51	A+T+	0	-4.54586	-19.4528			108	51
109	43	A+	2.09372	-5.66987	0.609991			109	44	A+T-	2.14012	-7.83595	1.47671			109	44	A+T-	2.14012	4.05947	3.41421			109	44	A+T-	2.14012	2.6461	1.00167			109	51	A+T+	2.21471	-7.43538	-9.855			109	51	A+T+	2.21471	-4.54586	-18.5493			109	51
110	43	A+	4.03372	-5.66987	0.0448359			110	45	A+T-	0	-3.81804	2.61364			110	45	A+T-	0	2.72484	-1.48265			110	45	A+T-	0	-1.1125	-1.00196			110	51	A+T+	4.28471	-7.43538	-8.909			110	51	A+T+	4.28471	-4.54586	-13.8751			110	51
111	44	A+	0	0.198808	-1.36894			111	45	A+T-	2.1152	-3.81804	-4.09997			111	45	A+T-	2.1152	2.72484	0.181426			111	45	A+T-	2.1152	-1.1125	-0.665947			111	52	A+T+	0	-0.597957	-2.48874			111	52	A+T+	0	-3.08772	-12.7114			111	52
112	44	A+	2.1669	0.198808	-2.45813			112	46	A+T-	0	10.7639	1.18185			112	46	A+T-	0	4.18149	1.879			112	46	A+T-	0	3.3981	0.985281			112	52	A+T+	2.36208	-0.597957	-3.99711			112	52	A+T+	2.36208	-3.08772	-10.7756			112	52
113	44	A+	3.9569	0.198808	-3.44449			113	46	A+T-	2.2816	10.7639	4.39527			113	46	A+T-	2.2816	4.18149	1.08149			113	46	A+T-	2.2816	3.3981	0.179244			113	53	A+T+	0	1.22055	2.22616			113	53	A+T+	0	1.74405	-1.71156			113	53
114	45	A+	0	-0.819037	-3.22019			114	47	A+T-	0	0.386321	-2.23443			114	47	A+T-	0	3.99819	0.576159			114	47	A+T-	0	2.50048	0.507801			114	53	A+T+	2.26784	1.22055	-0.975491			114	53	A+T+	2.26784	1.74405	0.543646			114	53
115	45	A+	2.0293	-0.819037	-3.82812			115	47	A+T-	2.07366	0.386321	-5.80419			115	47	A+T-	2.07366	3.99819	-1.43611			115	47	A+T-	2.07366	2.50048	-1.54587			115	54	A+T+	0	3.51152	11.9697			115	54	A+T+	0	1.79416	3.54455			115	54
116	46	A+	0	2.09614	8.02169			116	48	A+T-	0	-0.71257	0.652318			116	48	A+T-	0	2.60988	0.79037			116	48	A+T-	0	1.84829	0.478915			116	54	A+T+	2.12365	3.51152	13.2587			116	54	A+T+	2.12365	1.79416	6.07886			116	54
117	46	A+	2.01135	2.09614	8.72159			117	48	A+T-	2.1352	-0.71257	2.98658			117	48	A+T-	2.1352	2.60988	1.64606			117	48	A+T-	2.1352	1.84829	1.05712			117	55	A+T+	0	-4.63402	0.127386			117	55	A+T+	0	-4.61482	-19.2816			117	55
118	47	A+	0	3.43568	0.970651			118	49	A+T-	0	-1.64473	-4.95358			118	49	A+T-	0	2.10125	0.323375			118	49	A+T-	0	-1.32065	-0.196108			118	55	A+T+	1.95549	-4.63402	0.949559			118	55	A+T+	1.95549	-4.61482	-15.1794			118	55
119	47	A+	2.10632	3.43568	-1.57541			119	49	A+T-	2.14776	-1.64473	1.91724			119	49	A+T-	2.14776	2.10125	-0.269635			119	49	A+T-	2.14776	-1.32065	-0.619231			119	56	A+T+	0	3.52287	-1.01977			119	56	A+T+	0	4.40562	-3.68639			119	56
120	48	A+	0	-1.52533	-4.2833			120	50	A+T-	0	1.21259	14.4461			120	50	A+T-	0	4.54144	4.08004			120	50	A+T-	0	4.68098	3.70014			120	56	A+T+	1.91472	3.52287	-1.15875			120	56	A+T+	1.91472	4.40562	-5.36532			120	56
121	48	A+	2.25022	-1.52533	-6.23887			121	50	A+T-	2.22932	1.21259	9.16323			121	50	A+T-	2.22932	4.54144	3.17097			121	50	A+T-	2.22932	4.68098	3.07597			121	57	A+T+	0	5.35971	-3.45077			121	57	A+T+	0	2.36747	2.99741			121	57
122	49	A+	0	-0.555613	-4.7118			122	51	A+T-	0	4.45342	-0.362712			122	51	A+T-	0	5.5264	1.43382			122	51	A+T-	0	2.71043	-0.0271663			122	57	A+T+	2.13621	5.35971	2.08654			122	57	A+T+	2.13621	2.36747	2.1693			122	57
123	49	A+	2	-0.555613	-3.99624			123	51	A+T-	1.79548	4.45342	7.86415			123	51	A+T-	1.79548	5.5264	-0.164809			123	51	A+T-	1.79548	2.71043	0.058208			123	58	A+T+	0	-5.29849	1.34952			123	58	A+T+	0	-2.37836	-15.3746			123	58
124	49	A+	4.16	-0.555613	-4.87187			124	52	A+T-	0	-11.6394	-2.65566			124	52	A+T-	0	-4.06102	-0.440114			124	52	A+T-	0	-5.49461	-0.165354			124	58	A+T+	1.96516	-5.29849	-6.67422			124	58	A+T+	1.96516	-2.37836	-16.3879			124	58
125	50	A+	0	-1.50717	-15.9121			125	52	A+T-	2.10904	-11.6394	-0.445875			125	52	A+T-	2.10904	-4.06102	-0.273137			125	52	A+T-	2.10904	-5.49461	-0.736905			125	59	A+T+	0	0.83485	4.30913			125	59	A+T+	0	-2.14977	0.00574202			125	59
126	50	A+	2.10821	-1.50717	-15.2754			126	53	A+T-	0	-0.0478836	0.0323062			126	53	A+T-	0	-2.79858	0.112091			126	53	A+T-	0	-3.86451	-0.539657			126	59	A+T+	2.26729	0.83485	-1.16453			126	59	A+T+	2.26729	-2.14977	0.88716			126	59
127	51	A+	0	2.39016	3.30754			127	53	A+T-	2.02091	-0.0478836	-0.615867			127	53	A+T-	2.02091	-2.79858	-2.30291			127	53	A+T-	2.02091	-3.86451	-0.982676			127	60	A+T+	0	-3.35934	-1.42805			127	60	A+T+	0	-4.64634	-21.2194			127	60
128	51	A+	2.05993	2.39016	2.69757			128	54	A+T-	0	-4.66622	0.546592			128	54	A+T-	0	-1.98728	1.05937			128	54	A+T-	0	-3.32223	0.640445			128	60	A+T+	1.7862	-3.35934	1.74531			128	60	A+T+	1.7862	-4.64634	-18.2862			128	60
129	52	A+	0	-3.0093	-11.1267			129	54	A+T-	2.24071	-4.66622	-2.97574			129	54	A+T-	2.24071	-1.98728	-0.720538			129	54	A+T-	2.24071	-3.32223	-0.452667			129	61	A+T+	0	-0.751335	2.75273			129	61	A+T+	0	1.229	5.59374			129	61
130	52	A+	2.46294	-3.0093	-10.9315			130	55	A+T-	0	3.70251	17.6758			130	55	A+T-	0	5.36035	3.44854			130	55	A+T-	0	4.93405	-0.158822			130	61	A+T+	1.96201	-0.751335	-0.184523			130	61	A+T+	1.96201	1.229	7.50354			130	61
131	53	A+	0	-3.76604	-3.49627			131	55	A+T-	2.07953	3.70251	12.6193			131	55	A+T-	2.07953	5.36035	6.28372			131	55	A+T-	2.07953	4.93405	2.113			131	62	A+T+	0	5.53155	2.15084			131	62	A+T+	0	2.56586	1.52172			131	62
132	53	A+	2.14902	-3.76604	-4.49515			132	56	A+T-	0	3.32659	6.0725			132	56	A+T-	0	3.8862	-0.62445			132	56	A+T-	0	2.48938	-0.182137			132	62	A+T+	2.06016	5.53155	0.80089			132	62	A+T+	2.06016	2.56586	3.19171			132	62
133	54	A+	0	-3.04517	-1.44909			133	56	A+T-	2.01124	3.32659	3.18463			133	56	A+T-	2.01124	3.8862	-0.56922			133	56	A+T-	2.01124	2.48938	-0.146025			133	63	A+T+	0	2.65956	-0.374647			133	63	A+T+	0	-2.11508	-3.52072			133	63
134	54	A+	2.18979	-3.04517	-1.17755			134	57	A+T-	0	7.1001	3.79046			134	57	A+T-	0	4.0368	-0.837469			134	57	A+T-	0	2.73635	-0.233669			134	63	A+T+	1.96227	2.65956	-2.60291			134	63	A+T+	1.96227	-2.11508	-5.05917			134	63
135	55	A+	0	0.408422	1.16839			135	57	A+T-	1.93073	7.1001	6.31457			135	57	A+T-	1.93073	4.0368	0.542044			135	57	A+T-	1.93073	2.73635	0.66209			135	64	A+T+	0	-4.15673	-10.909			135	64	A+T+	0	-3.03172	-13.4713			135	64
136	55	A+	2.08493	0.408422	1.22411			136	58	A+T-	0	-2.93045	-3.30838			136	58	A+T-	0	-3.21516	-1.13385			136	58	A+T-	0	-5.11603	-2.64818			136	64	A+T+	2.02432	-4.15673	-11.6787			136	64	A+T+	2.02432	-3.03172	-16.2797			136	64
137	56	A+	0	1.73037	-1.08841			137	58	A+T-	2.0435	-2.93045	1.04332			137	58	A+T-	2.0435	-3.21516	1.0612			137	58	A+T-	2.0435	-5.11603	0.0218581			137	65	A+T+	0	6.54627	0.493927			137	65	A+T+	0	5.18596	17.416			137	65
138	56	A+	2.43806	1.73037	0.105371			138	59	A+T-	0	4.55365	-4.57251			138	59	A+T-	0	1.35689	-0.484984			138	59	A+T-	0	1.9012	-0.38724			138	65	A+T+	2.15208	6.54627	-1.22852			138	65	A+T+	2.15208	5.18596	10.8165			138	65
139	57	A+	0	0.309183	0.354733			139	59	A+T-	2.08636	4.55365	-2.03134			139	59	A+T-	2.08636	1.35689	-0.47089			139	59	A+T-	2.08636	1.9012	-0.931224			139	66	A+T+	0	-4.49954	3.5685			139	66	A+T+	0	1.39646	1.44068			139	66
140	57	A+	1.964	0.309183	0.195705			140	60	A+T-	0	-2.70999	-0.990681			140	60	A+T-	0	0.882152	-0.174929			140	60	A+T-	0	1.82494	0.72593			140	66	A+T+	3.89046	-4.49954	-0.146996			140	66	A+T+	3.89046	1.39646	0.611301			140	66
141	58	A+	0	-1.06112	-0.0916175			141	60	A+T-	2.30673	-2.70999	1.87484			141	60	A+T-	2.30673	0.882152	2.52254			141	60	A+T-	2.30673	1.82494	0.786371			141	66	A+T+	5.91546	-4.49954	0.269021			141	66	A+T+	5.91546	1.39646	-0.123122			141	66
142	58	A+	2.24103	-1.06112	1.19792			142	61	A+T-	0	-19.8717	4.3563			142	61	A+T-	0	-11.0313	-0.911333			142	61	A+T-	0	-6.84152	-0.768923			142	67	A+T+	0	-9.32681	-5.96459			142	67	A+T+	0	-3.63742	0.119748			142	67
143	58	A+	4.03103	-1.06112	3.05312			143	61	A+T-	2.18237	-19.8717	1.16918			143	61	A+T-	2.18237	-11.0313	-2.71767			143	61	A+T-	2.18237	-6.84152	-2.38198			143	67	A+T+	2.06185	-9.32681	4.47433			143	67	A+T+	2.06185	-3.63742	-2.25658			143	67
144	59	A+	0	0.0963766	-2.81994			144	62	A+T-	0	-0.807807	-2.24607			144	62	A+T-	0	7.20653	0.352829			144	62	A+T-	0	1.38164	-0.624187			144	68	A+T+	0	-4.95605	-4.05917			144	68	A+T+	0	0.398787	-0.215213			144	68
145	59	A+	1.81273	0.0963766	-4.0437			145	62	A+T-	2.16373	-0.807807	1.09086			145	62	A+T-	2.16373	7.20653	-0.331997			145	62	A+T-	2.16373	1.38164	-0.068			145	68	A+T+	1.00479	-4.95605	-1.14908			145	68	A+T+	1.00479	0.398787	0.307477			145	68
146	60	A+	0	-2.35132	-1.25727			146	63	A+T-	0	-0.71668	6.2967			146	63	A+T-	0	4.26419	0.699158			146	63	A+T-	0	3.53473	-0.0897979			146	68	A+T+	2.12414	-4.95605	2.65391			146	68	A+T+	2.12414	0.398787	0.163493			146	68
147	60	A+	2.04507	-2.35132	-2.43103			147	63	A+T-	2.46138	-0.71668	2.63406			147	63	A+T-	2.46138	4.26419	0.99775			147	63	A+T-	2.46138	3.53473	-0.0854972			147	68	A+T+	4.16414	-4.95605	8.39488			147	68	A+T+	4.16414	0.398787	3.55305			147	68
148	61	A+	0	0.721213	-0.594884			148	64	A+T-	0	-2.04837	3.41779			148	64	A+T-	0	-7.74468	-0.708787			148	64	A+T-	0	-3.39852	1.1508			148	69	A+T+	0	-5.31004	0.614902			148	69	A+T+	0	-2.02973	2.42096			148	69
149	61	A+	1.91334	0.721213	-0.538945			149	64	A+T-	2.17517	-2.04837	1.55728			149	64	A+T-	2.17517	-7.74468	0.441054			149	64	A+T-	2.17517	-3.39852	1.22018			149	69	A+T+	1.77404	-5.31004	-2.18754			149	69	A+T+	1.77404	-2.02973	3.99832			149	69
150	62	A+	0	-2.93528	-1.1863			150	65	A+T-	0	8.44333	-1.00293			150	65	A+T-	0	-4.46988	-1.03537			150	65	A+T-	0	-3.8173	-1.16344			150	69	A+T+	4.02404	-5.31004	1.8712			150	69	A+T+	4.02404	-2.02973	5.70117			150	69
151	62	A+	1.94808	-2.93528	-0.597705			151	65	A+T-	2.25157	8.44333	-4.36889			151	65	A+T-	2.25157	-4.46988	-0.862787			151	65	A+T-	2.25157	-3.8173	-0.85238			151	70	A+T+	0	-2.40219	1.12804			151	70	A+T+	0	0.306842	-1.60276			151	70
152	62	A+	3.87808	-2.93528	0.0466497			152	66	A+T-	0	-4.40195	-9.84933			152	66	A+T-	0	2.51504	-0.334835			152	66	A+T-	0	-0.133219	0.0655946			152	70	A+T+	2.02801	-2.40219	0.977066			152	70	A+T+	2.02801	0.306842	-1.81115			152	70
153	63	A+	0	-3.36287	-7.79826			153	66	A+T-	2.2048	-4.40195	-3.87437			153	66	A+T-	2.2048	2.51504	-1.45148			153	66	A+T-	2.2048	-0.133219	-0.18193			153	70	A+T+	4.40801	-2.40219	-0.364598			153	70	A+T+	4.40801	0.306842	-0.575002			153	70
154	63	A+	2.31073	-3.36287	-8.46523			154	67	A+T-	0	-8.215	2.69728			154	67	A+T-	0	-1.20604	0.870305			154	67	A+T-	0	0.293301	-0.238794			154	71	A+T+	0	-5.49959	0.528848			154	71	A+T+	0	-3.76926	-11.3676			154	71
155	64	A+	0	-1.4774	-1.13883			155	67	A+T-	2.17899	-8.215	1.27793			155	67	A+T-	2.17899	-1.20604	-0.242524			155	67	A+T-	2.17899	0.293301	-0.445995			155	71	A+T+	0.838679	-5.49959	1.79562			155	71	A+T+	0.838679	-3.76926	-10.0345			155	71
156	64	A+	2.31579	-1.4774	-1.69788			156	68	A+T-	0	2.92337	3.78268			156	68	A+T-	0	2.07596	-0.462878			156	68	A+T-	0	4.63826	-1.49726			156	72	A+T+	0	-0.105555	8.04625			156	72	A+T+	0	3.99713	8.48771			156	72
157	65	A+	0	-2.52116	-2.10758			157	68	A+T-	1.88656	2.92337	-0.234138			157	68	A+T-	1.88656	2.07596	-1.77982			157	68	A+T-	1.88656	4.63826	-0.777938			157	72	A+T+	2.10782	-0.105555	10.1466			157	72	A+T+	2.10782	3.99713	11.3726			157	72
158	65	A+	2.73704	-2.52116	-4.11868			158	69	A+T-	0	-0.80819	5.58526			158	69	A+T-	0	4.07764	-1.00799			158	69	A+T-	0	-1.07912	-0.749523			158	73	A+T+	0	9.08463	3.60767			158	73	A+T+	0	7.63695	4.45276			158	73
159	66	A+	0	-0.0709341	0.424289			159	69	A+T-	2.04653	-0.80819	2.36318			159	69	A+T-	2.04653	4.07764	0.794877			159	69	A+T-	2.04653	-1.07912	0.601742			159	73	A+T+	1.83966	9.08463	8.88417			159	73	A+T+	1.83966	7.63695	6.35642			159	73
160	66	A+	2.11485	-0.0709341	0.463986			160	70	A+T-	0	-5.97581	-2.05026			160	70	A+T-	0	-3.02661	-1.90409			160	70	A+T-	0	-2.24965	-0.0118706			160	74	A+T+	0	7.23713	-2.77221			160	74	A+T+	0	0.0565978	-7.87909			160	74
161	67	A+	0	-6.2778	0.391706			161	70	A+T-	2.1145	-5.97581	-4.12105			161	70	A+T-	2.1145	-3.02661	-4.4332			161	70	A+T-	2.1145	-2.24965	-2.28499			161	74	A+T+	2.46542	7.23713	3.20382			161	74	A+T+	2.46542	0.0565978	-10.7815			161	74
162	67	A+	2.18203	-6.2778	0.731798			162	71	A+T-	0	11.3859	3.06592			162	71	A+T-	0	-2.8394	-2.18008			162	71	A+T-	0	-3.47738	-1.17246			162	75	A+T+	0	-6.66811	-3.60031			162	75	A+T+	0	-3.30097	-5.53382			162	75
163	68	A+	0	1.64475	-0.162106			163	71	A+T-	0.977413	11.3859	2.30012			163	71	A+T-	0.977413	-2.8394	-4.55794			163	71	A+T-	0.977413	-3.47738	-2.69303			163	75	A+T+	1.85608	-6.66811	-4.23882			163	75	A+T+	1.85608	-3.30097	-8.43411			163	75
164	68	A+	2.04261	1.64475	-0.632191			164	71	A+T-	2.02845	11.3859	1.56568			164	71	A+T-	2.02845	-2.8394	-3.70135			164	71	A+T-	2.02845	-3.47738	-2.44605			164	76	A+T+	0	-8.69492	-5.53522			164	76	A+T+	0	-7.1236	-9.86288			164	76
165	69	A+	0	3.62401	0.0966381			165	71	A+T-	4.29845	11.3859	2.61965			165	71	A+T-	4.29845	-2.8394	-4.16204			165	71	A+T-	4.29845	-3.47738	-2.8842			165	76	A+T+	1.17728	-8.69492	-3.61913			165	76	A+T+	1.17728	-7.1236	-11.0332			165	76
166	69	A+	2.27038	3.62401	0.3296			166	72	A+T-	0	-4.42132	1.70653			166	72	A+T-	0	0.751282	0.456375			166	72	A+T-	0	-0.806641	-1.29196			166	76	A+T+	2.2607	-8.69492	-7.91191			166	76	A+T+	2.2607	-7.1236	-12.5656			166	76
167	70	A+	0	-0.845099	-0.646634			167	72	A+T-	2.06466	-4.42132	-0.443793			167	72	A+T-	2.06466	0.751282	5.05941			167	72	A+T-	2.06466	-0.806641	2.18034			167	77	A+T+	0	-1.14744	-2.67834			167	77	A+T+	0	-0.376777	-15.7909			167	77
168	70	A+	2.59461	-0.845099	-1.31271			168	73	A+T-	0	-5.28451	-2.30708			168	73	A+T-	0	-5.08027	-3.23345			168	73	A+T-	0	-3.97328	-0.0522716			168	77	A+T+	2.14403	-1.14744	-3.29054			168	77	A+T+	2.14403	-0.376777	-16.7488			168	77
169	71	A+	0	5.56986	0.101895			169	73	A+T-	1.82448	-5.28451	-3.96222			169	73	A+T-	1.82448	-5.08027	-4.71556			169	73	A+T-	1.82448	-3.97328	-0.763533			169	77	A+T+	3.81403	-1.14744	-4.83772			169	77	A+T+	3.81403	-0.376777	-15.4235			169	77
170	71	A+	2.15617	5.56986	0.201108			170	74	A+T-	0	-3.04932	5.84296			170	74	A+T-	0	1.58935	-0.513981			170	74	A+T-	0	2.02092	-0.69146			170	78	A+T+	0	5.00019	9.71025			170	78	A+T+	0	0.912143	3.20752			170	78
171	72	A+	0	-1.89374	-13.7633			171	74	A+T-	2.10364	-3.04932	3.56992			171	74	A+T-	2.10364	1.58935	-2.05736			171	74	A+T-	2.10364	2.02092	-1.21854			171	78	A+T+	1.32786	5.00019	7.8878			171	78	A+T+	1.32786	0.912143	1.97359			171	78
172	72	A+	2.47881	-1.89374	-18.2871			172	75	A+T-	0	-2.59834	7.2309			172	75	A+T-	0	-6.8023	-1.47906			172	75	A+T-	0	-4.27979	-0.0711568			172	78	A+T+	2.13876	5.00019	8.71209			172	78	A+T+	2.13876	0.912143	4.42055			172	78
173	73	A+	0	1.91612	-0.665864			173	75	A+T-	2.00292	-2.59834	5.07168			173	75	A+T-	2.00292	-6.8023	-1.69062			173	75	A+T-	2.00292	-4.27979	0.112859			173	78	A+T+	3.67876	5.00019	6.81875			173	78	A+T+	3.67876	0.912143	4.08091			173	78
174	73	A+	2.16522	1.91612	-1.4842			174	76	A+T-	0	-1.06473	1.96794			174	76	A+T-	0	1.76953	0.149559			174	76	A+T-	0	1.60211	-0.207473			174	79	A+T+	0	-0.755238	-3.57747			174	79	A+T+	0	0.789532	-0.475304			174	79
175	74	A+	0	3.19865	6.64758			175	76	A+T-	1.95433	-1.06473	5.66775			175	76	A+T-	1.95433	1.76953	0.468647			175	76	A+T-	1.95433	1.60211	0.218597			175	79	A+T+	1.83388	-0.755238	-2.08756			175	79	A+T+	1.83388	0.789532	0.883927			175	79
176	74	A+	2.21552	3.19865	6.53623			176	77	A+T-	0	-6.78921	9.83573			176	77	A+T-	0	-5.39699	1.02066			176	77	A+T-	0	-1.87356	-1.3156			176	79	A+T+	3.70388	-0.755238	-4.28155			176	79	A+T+	3.70388	0.789532	-0.945567			176	79
177	75	A+	0	2.62826	1.07461			177	77	A+T-	2.30028	-6.78921	9.5447			177	77	A+T-	2.30028	-5.39699	1.06882			177	77	A+T-	2.30028	-1.87356	-0.649122			177	80	A+T+	0	-1.66049	-6.23984			177	80	A+T+	0	-1.61511	-11.9923			177	80
178	75	A+	2.14012	2.62826	1.41488			178	78	A+T-	0	-3.69218	4.66571			178	78	A+T-	0	-6.97069	-1.85946			178	78	A+T-	0	-4.50888	-0.503348			178	80	A+T+	1.90526	-1.66049	-9.27631			178	80	A+T+	1.90526	-1.61511	-10.0736			178	80
179	76	A+	0	-0.606239	-1.17107			179	78	A+T-	2.00346	-3.69218	-0.208192			179	78	A+T-	2.00346	-6.97069	0.366768			179	78	A+T-	2.00346	-4.50888	1.79286			179	80	A+T+	4.11526	-1.66049	2.10036			179	80	A+T+	4.11526	-1.61511	-8.39305			179	80
180	76	A+	2.1152	-0.606239	-0.676891			180	79	A+T-	0	-2.07914	-2.70991			180	79	A+T-	0	1.55129	-0.523625			180	79	A+T-	0	1.47323	-0.630348			180	81	A+T+	0	0.824983	2.99156			180	81	A+T+	0	0.908912	5.60354			180	81
181	77	A+	0	3.46752	1.22179			181	79	A+T-	2.06595	-2.07914	-2.10078			181	79	A+T-	2.06595	1.55129	-1.15825			181	79	A+T-	2.06595	1.47323	-1.10314			181	81	A+T+	2.12411	0.824983	4.11819			181	81	A+T+	2.12411	0.908912	7.84275			181	81
182	77	A+	2.2816	3.46752	0.584038			182	80	A+T-	0	-5.78905	2.10686			182	80	A+T-	0	-8.24963	0.696833			182	80	A+T-	0	-7.5757	-0.120362			182	82	A+T+	0	0.698444	5.20436			182	82	A+T+	0	1.70027	9.38755			182	82
183	78	A+	0	2.61905	0.333893			183	80	A+T-	2.01871	-5.78905	2.79322			183	80	A+T-	2.01871	-8.24963	0.5736			183	80	A+T-	2.01871	-7.5757	0.341314			183	82	A+T+	1.24572	0.698444	2.02474			183	82	A+T+	1.24572	1.70027	10.6438			183	82
184	78	A+	2.07366	2.61905	-1.70975			184	81	A+T-	0	5.85838	10.9115			184	81	A+T-	0	1.93002	6.22064			184	81	A+T-	0	2.66605	1.97943			184	82	A+T+	2.16231	0.698444	4.46504			184	82	A+T+	2.16231	1.70027	12.115			184	82
185	79	A+	0	1.91232	0.529779			185	81	A+T-	2.13222	5.85838	8.48293			185	81	A+T-	2.13222	1.93002	8.0482			185	81	A+T-	2.13222	2.66605	1.74359			185	83	A+T+	0	-5.12612	-14.6159			185	83	A+T+	0	-2.01236	-19.8756			185	83
186	79	A+	2.1352	1.91232	1.11435			186	82	A+T-	0	9.61452	2.39757			186	82	A+T-	0	3.05612	3.48904			186	82	A+T-	0	2.0751	2.62152			186	83	A+T+	2.00766	-5.12612	-10.5975			186	83	A+T+	2.00766	-2.01236	-16.8118			186	83
187	80	A+	0	-0.706864	-0.187705			187	82	A+T-	2.00245	9.61452	1.46834			187	82	A+T-	2.00245	3.05612	5.73153			187	82	A+T-	2.00245	2.0751	3.81001			187	84	A+T+	0	1.2644	-4.83707			187	84	A+T+	0	-2.306	-4.7307			187	84
188	80	A+	2.14776	-0.706864	-0.630137			188	83	A+T-	0	4.95018	-1.66076			188	83	A+T-	0	0.894903	-0.0638636			188	83	A+T-	0	0.210152	-0.194436			188	84	A+T+	2.22	1.2644	-2.89817			188	84	A+T+	2.22	-2.306	-6.729			188	84
189	81	A+	0	4.64321	3.87868			189	83	A+T-	1.9442	4.95018	-0.0190506			189	83	A+T-	1.9442	0.894903	-0.181615			189	83	A+T-	1.9442	0.210152	0.632443			189	85	A+T+	0	5.47364	-3.59182			189	85	A+T+	0	-0.629634	-8.33383			189	85
190	81	A+	2.22932	4.64321	3.15996			190	84	A+T-	0	-1.26619	1.19179			190	84	A+T-	0	-2.55794	-1.08299			190	84	A+T-	0	-1.36546	0.333882			190	85	A+T+	1.23751	5.47364	-0.8425			190	85	A+T+	1.23751	-0.629634	-7.84075			190	85
191	82	A+	0	3.11544	0.143166			191	84	A+T-	2.17085	-1.26619	-1.12302			191	84	A+T-	2.17085	-2.55794	-0.748254			191	84	A+T-	2.17085	-1.36546	0.25245			191	86	A+T+	0	-1.40458	-1.63334			191	86	A+T+	0	0.0490513	-5.46927			191	86
192	82	A+	1.79548	3.11544	0.0290363			192	85	A+T-	0	-2.28484	4.59328			192	85	A+T-	0	2.53623	0.291448			192	85	A+T-	0	2.89459	0.311067			192	86	A+T+	1.03491	-1.40458	7.68455			192	86	A+T+	1.03491	0.0490513	-6.30063			192	86
193	83	A+	0	-5.29764	-0.296342			193	85	A+T-	2.02641	-2.28484	4.80793			193	85	A+T-	2.02641	2.53623	1.59335			193	85	A+T-	2.02641	2.89459	0.979289			193	86	A+T+	2.17901	-1.40458	7.40422			193	86	A+T+	2.17901	0.0490513	-6.73857			193	86
194	83	A+	2.10904	-5.29764	-0.697692			194	86	A+T-	0	-6.86771	0.868516			194	86	A+T-	0	-3.39931	-0.622871			194	86	A+T-	0	-3.97843	0.538222			194	86	A+T+	4.27901	-1.40458	9.9353			194	86	A+T+	4.27901	0.0490513	-7.11881			194	86
195	84	A+	0	-3.64296	-0.450494			195	86	A+T-	2.09132	-6.86771	3.18656			195	86	A+T-	2.09132	-3.39931	1.16966			195	86	A+T-	2.09132	-3.97843	1.05101			195	87	A+T+	0	1.092	3.092			195	87	A+T+	0	1.41285	7.94324			195	87
196	84	A+	2.02091	-3.64296	-1.20738			196	87	A+T-	0	3.72094	2.30335			196	87	A+T-	0	3.55397	0.447661			196	87	A+T-	0	-0.0571247	0.950824			196	87	A+T+	1.04586	1.092	2.32006			196	87	A+T+	1.04586	1.41285	5.81712			196	87
197	85	A+	0	-2.11534	-1.8646			197	87	A+T-	2.0765	3.72094	2.76473			197	87	A+T-	2.0765	3.55397	2.01953			197	87	A+T-	2.0765	-0.0571247	0.325206			197	87	A+T+	2.17554	1.092	1.75456			197	87	A+T+	2.17554	1.41285	4.12176			197	87
198	85	A+	2.0496	-2.11534	-2.67855			198	88	A+T-	0	1.96924	2.27606			198	88	A+T-	0	-0.312197	-1.43289			198	88	A+T-	0	-0.0893837	-2.09845			198	87	A+T+	4.26554	1.092	1.37419			198	87	A+T+	4.26554	1.41285	1.05163			198	87
199	86	A+	0	-3.15311	0.892445			199	88	A+T-	2.16632	1.96924	5.46931			199	88	A+T-	2.16632	-0.312197	-1.84168			199	88	A+T-	2.16632	-0.0893837	-2.99872			199	88	A+T+	0	4.54444	0.362231			199	88	A+T+	0	-0.267961	6.19592			199	88
200	86	A+	2.24071	-3.15311	-0.504463			200	89	A+T-	0	1.99168	-1.89659			200	89	A+T-	0	-1.80429	-1.07604			200	89	A+T-	0	-2.03946	0.0794652			200	88	A+T+	1.08419	4.54444	-2.03605			200	88	A+T+	1.08419	-0.267961	5.71397			200	88
201	87	A+	0	0.534328	0.129003			201	89	A+T-	2.02221	1.99168	-0.419068			201	89	A+T-	2.02221	-1.80429	-0.522378			201	89	A+T-	2.02221	-2.03946	0.004666			201	88	A+T+	2.49575	4.54444	-2.80864			201	88	A+T+	2.49575	-0.267961	4.62781			201	88
202	87	A+	2.10442	0.534328	0.807666			202	90	A+T-	0	4.35728	12.5351			202	90	A+T-	0	4.89378	-0.660565			202	90	A+T-	0	4.48813	-0.445032			202	88	A+T+	4.21575	4.54444	-0.589455			202	88	A+T+	4.21575	-0.267961	2.90668			202	88
203	88	A+	0	5.06978	0.578027			203	90	A+T-	2.09743	4.35728	9.10875			203	90	A+T-	2.09743	4.89378	-0.0640868			203	90	A+T-	2.09743	4.48813	-0.971437			203	89	A+T+	0	-3.60005	4.13513			203	89	A+T+	0	0.546367	-1.96847			203	89
204	88	A+	2.07953	5.06978	2.86885			204	91	A+T-	0	-6.37587	2.85262			204	91	A+T-	0	-3.07174	-1.2554			204	91	A+T-	0	-3.06279	-1.7904			204	89	A+T+	1.87162	-3.60005	4.84389			204	89	A+T+	1.87162	0.546367	-1.72197			204	89
205	89	A+	0	-2.04362	-9.77521			205	91	A+T-	2.00242	-6.37587	1.29347			205	91	A+T-	2.00242	-3.07174	-0.924376			205	91	A+T-	2.00242	-3.06279	-0.698382			205	89	A+T+	3.97162	-3.60005	1.32249			205	89	A+T+	3.97162	0.546367	-0.566023			205	89
206	89	A+	2.12938	-2.04362	-9.25742			206	92	A+T-	0	4.71788	2.49369			206	92	A+T-	0	7.05191	1.15791			206	92	A+T-	0	6.47291	-1.03047			206	90	A+T+	0	-1.95266	3.55567			206	90	A+T+	0	-1.88018	-6.30265			206	90
207	90	A+	0	2.71633	-0.189359			207	92	A+T-	1.9791	4.71788	3.88177			207	92	A+T-	1.9791	7.05191	1.74224			207	92	A+T-	1.9791	6.47291	0.199014			207	90	A+T+	2.05	-1.95266	-7.58689			207	90	A+T+	2.05	-1.88018	-3.33614			207	90
208	90	A+	2.01124	2.71633	-0.112452			208	93	A+T-	0	0.873474	-2.21845			208	93	A+T-	0	-0.355698	-2.67632			208	93	A+T-	0	-1.23797	-1.04942			208	91	A+T+	0	-1.14514	0.189779			208	91	A+T+	0	-0.50132	-7.18248			208	91
209	91	A+	0	2.33999	5.87777			209	93	A+T-	2.113	0.873474	1.0611			209	93	A+T-	2.113	-0.355698	-0.833637			209	93	A+T-	2.113	-1.23797	-0.644788			209	91	A+T+	1.11925	-1.14514	1.51706			209	91	A+T+	1.11925	-0.50132	-9.08096			209	91
210	91	A+	2.16951	2.33999	7.06285			210	94	A+T-	0	0.712771	-0.962373			210	94	A+T-	0	3.88227	2.95544			210	94	A+T-	0	5.20116	2.14327			210	92	A+T+	0	-0.974455	3.48116			210	92	A+T+	0	0.234484	-4.06992			210	92
211	92	A+	0	3.01171	-0.277354			211	94	A+T-	2.08526	0.712771	-3.50874			211	94	A+T-	2.08526	3.88227	5.34772			211	94	A+T-	2.08526	5.20116	4.30178			211	92	A+T+	2.46925	-0.974455	4.32005			211	92	A+T+	2.46925	0.234484	-2.15346			211	92
212	92	A+	1.93073	3.01171	0.691491			212	95	A+T-	0	4.3568	-5.21506			212	95	A+T-	0	2.3475	-2.49739			212	95	A+T-	0	-1.15461	0.194524			212	92	A+T+	4.24925	-0.974455	0.982971			212	92	A+T+	4.24925	0.234484	-2.20882			212	92
213	93	A+	0	2.19542	7.00932			213	95	A+T-	2.03749	4.3568	-1.35105			213	95	A+T-	2.03749	2.3475	-0.164883			213	95	A+T-	2.03749	-1.15461	0.685658			213	93	A+T+	0	-7.49194	1.45019			213	93	A+T+	0	-6.2645	1.35785			213	93
214	93	A+	2.03023	2.19542	9.16142			214	96	A+T-	0	2.08234	5.73196			214	96	A+T-	0	3.0988	0.0388303			214	96	A+T-	0	2.29884	-0.342756			214	93	A+T+	2.10077	-7.49194	-6.74657			214	93	A+T+	2.10077	-6.2645	-6.48111			214	93
215	94	A+	0	-4.71584	-2.43953			215	96	A+T-	1.1499	2.08234	8.1543			215	96	A+T-	1.1499	3.0988	-1.06407			215	96	A+T-	1.1499	2.29884	-0.865497			215	94	A+T+	0	-5.83638	-2.10831			215	94	A+T+	0	-1.79651	-2.39105			215	94
216	94	A+	2.0435	-4.71584	0.141962			216	96	A+T-	1.98396	2.08234	8.85205			216	96	A+T-	1.98396	3.0988	0.53396			216	96	A+T-	1.98396	2.29884	0.0200033			216	94	A+T+	4.1698	-5.83638	-0.831709			216	94	A+T+	4.1698	-1.79651	-1.49469			216	94
217	95	A+	0	1.81807	-0.32314			217	97	A+T-	0	5.21154	4.54835			217	97	A+T-	0	4.52673	1.32682			217	97	A+T-	0	3.84909	0.863427			217	95	A+T+	0	1.69235	3.91624			217	95	A+T+	0	-1.12763	2.9903			217	95
218	95	A+	2.08636	1.81807	-0.784593			218	97	A+T-	1.86644	5.21154	1.7697			218	97	A+T-	1.86644	4.52673	1.52285			218	97	A+T-	1.86644	3.84909	1.08436			218	95	A+T+	2.33103	1.69235	2.98911			218	95	A+T+	2.33103	-1.12763	3.90293			218	95
219	96	A+	0	1.53523	0.551296			219	98	A+T-	0	-1.28571	0.207744			219	98	A+T-	0	-0.45567	-2.83869			219	98	A+T-	0	-0.659323	-2.56141			219	95	A+T+	4.28103	1.69235	4.49685			219	95	A+T+	4.28103	-1.12763	3.51784			219	95
220	96	A+	2.30673	1.53523	1.09626			220	98	A+T-	1.79691	-1.28571	1.23885			220	98	A+T-	1.79691	-0.45567	1.73031			220	98	A+T-	1.79691	-0.659323	1.78715			220	96	A+T+	0	3.37079	0.309091			220	96	A+T+	0	1.80499	10.3097			220	96
221	97	A+	0	-0.912212	-8.28391			221	99	A+T-	0	2.80998	1.71664			221	99	A+T-	0	1.18045	-1.55211			221	99	A+T-	0	0.403104	-0.38588			221	96	A+T+	0.958248	3.37079	-0.911339			221	96	A+T+	0.958248	1.80499	12.4937			221	96
222	97	A+	1.8397	-0.912212	-10.2743			222	99	A+T-	2.04511	2.80998	6.08613			222	99	A+T-	2.04511	1.18045	1.22802			222	99	A+T-	2.04511	0.403104	3.50269			222	96	A+T+	1.74265	3.37079	-0.938229			222	96	A+T+	1.74265	1.80499	14.9055			222	96
223	98	A+	0	-7.50199	-0.905722			223	99	A+T-	3.86511	2.80998	1.1257			223	99	A+T-	3.86511	1.18045	-0.777937			223	99	A+T-	3.86511	0.403104	0.57424			223	96	A+T+	4.00265	3.37079	-4.10491			223	96	A+T+	4.00265	1.80499	12.3709			223	96
224	98	A+	2.18237	-7.50199	-2.68616			224	99	A+T-	6.37511	2.80998	-3.49697			224	99	A+T-	6.37511	1.18045	0.890253			224	99	A+T-	6.37511	0.403104	2.4821			224	97	A+T+	0	13.4361	-4.913			224	97	A+T+	0	5.10537	-22.9468			224	97
225	99	A+	0	2.24678	-0.498331			225	100	A+T-	0	-2.28276	4.99135			225	100	A+T-	0	-2.67432	-0.473582			225	100	A+T-	0	-1.87009	-0.316566			225	97	A+T+	2.0115	13.4361	-4.8687			225	97	A+T+	2.0115	5.10537	-20.0346			225	97
226	99	A+	2.16373	2.24678	-0.140804			226	100	A+T-	3.06191	-2.28276	2.00443			226	100	A+T-	3.06191	-2.67432	-0.288878			226	100	A+T-	3.06191	-1.87009	-0.439422			226	98	A+T+	0	-1.41453	4.03642			226	98	A+T+	0	1.74277	9.47709			226	98
227	100	A+	0	3.49199	0.0329851			227	100	A+T-	4.24191	-2.28276	4.66327			227	100	A+T-	4.24191	-2.67432	-2.0151			227	100	A+T-	4.24191	-1.87009	-1.39729			227	98	A+T+	2.20418	-1.41453	6.03677			227	98	A+T+	2.20418	1.74277	7.10428			227	98
228	100	A+	2.46138	3.49199	0.103922			228	100	A+T-	6.01191	-2.28276	1.57658			228	100	A+T-	6.01191	-2.67432	0.583062			228	100	A+T-	6.01191	-1.87009	-0.564837			228	99	A+T+	0	0.421681	-7.98621			228	99	A+T+	0	-5.07541	-8.92545			228	99
229	101	A+	0	1.99462	2.39253			229	101	A+T-	0	6.59356	0.178079			229	101	A+T-	0	10.6599	0.253764			229	101	A+T-	0	8.49631	1.33141			229	99	A+T+	2.38375	0.421681	-0.430889			229	99	A+T+	2.38375	-5.07541	-12.7499			229	99
230	101	A+	2.12869	1.99462	3.30469			230	101	A+T-	2.00821	6.59356	11.3297			230	101	A+T-	2.00821	10.6599	1.20162			230	101	A+T-	2.00821	8.49631	1.38684			230	100	A+T+	0	5.47983	7.38688			230	100	A+T+	0	7.02412	6.94612			230	100
231	102	A+	0	-0.641822	-5.09563			231	101	A+T-	4.48821	6.59356	7.75836			231	101	A+T-	4.48821	10.6599	0.832069			231	101	A+T-	4.48821	8.49631	0.968441			231	100	A+T+	2.58826	5.47983	6.6313			231	100	A+T+	2.58826	7.02412	9.58915			231	100
232	102	A+	2.40793	-0.641822	-8.2637			232	101	A+T-	6.27821	6.59356	10.9993			232	101	A+T-	6.27821	10.6599	0.521241			232	101	A+T-	6.27821	8.49631	0.893617			232	100	A+T+	4.83826	5.47983	3.2861			232	100	A+T+	4.83826	7.02412	10.145			232	100
233	103	A+	0	-4.05942	0.77763			233	102	A+T-	0	-6.34896	7.32826			233	102	A+T-	0	-3.19788	0.279322			233	102	A+T-	0	-4.86412	0.826648			233	101	A+T+	0	-1.14994	-1.37955			233	101	A+T+	0	-5.43907	-11.1678			233	101
234	103	A+	2.17517	-4.05942	0.981186			234	102	A+T-	4.17223	-6.34896	6.48012			234	102	A+T-	4.17223	-3.19788	-1.68807			234	102	A+T-	4.17223	-4.86412	-0.158859			234	101	A+T+	2.50714	-1.14994	-3.23969			234	101	A+T+	2.50714	-5.43907	-10.7963			234	101
235	104	A+	0	-1.17941	-0.0775676			235	103	A+T-	0	-1.18579	3.50988			235	103	A+T-	0	4.58424	-0.0764202			235	103	A+T-	0	1.14234	-0.686581			235	102	A+T+	0	1.38852	1.44147			235	102	A+T+	0	1.26631	0.560287			235	102
236	104	A+	2.22446	-1.17941	0.784039			236	103	A+T-	2.22	-1.18579	3.9656			236	103	A+T-	2.22	4.58424	-1.18305			236	103	A+T-	2.22	1.14234	-0.66905			236	102	A+T+	2.13819	1.38852	5.99423			236	102	A+T+	2.13819	1.26631	1.22858			236	102
237	105	A+	0	-4.0208	-0.808402			237	103	A+T-	4.23	-1.18579	4.34073			237	103	A+T-	4.23	4.58424	-1.0618			237	103	A+T-	4.23	1.14234	-0.763476			237	102	A+T+	4.06819	1.38852	4.93001			237	102	A+T+	4.06819	1.26631	-1.57335			237	102
238	105	A+	2.25157	-4.0208	-0.589822			238	104	A+T-	0	-3.78026	-7.0997			238	104	A+T-	0	-4.65086	-1.583			238	104	A+T-	0	-4.53726	-1.08149			238	103	A+T+	0	-2.99919	4.54953			238	103	A+T+	0	-1.88785	-4.99598			238	103
239	106	A+	0	0.170343	-0.118023			239	104	A+T-	1.26215	-3.78026	1.12831			239	104	A+T-	1.26215	-4.65086	-2.72261			239	104	A+T-	1.26215	-4.53726	-0.814362			239	103	A+T+	1.93984	-2.99919	-5.2972			239	103	A+T+	1.93984	-1.88785	-5.08462			239	103
240	106	A+	2.2048	0.170343	-0.452988			240	104	A+T-	4.10078	-3.78026	-3.53302			240	104	A+T-	4.10078	-4.65086	-3.74631			240	104	A+T-	4.10078	-4.53726	-1.2483			240	103	A+T+	4.23984	-2.99919	-3.85976			240	103	A+T+	4.23984	-1.88785	-4.5993			240	103
241	107	A+	0	-0.0404737	-0.0567367			241	105	A+T-	0	1.83012	3.54815			241	105	A+T-	0	2.13278	0.149799			241	105	A+T-	0	1.50638	-0.351898			241	104	A+T+	0	-0.0977473	16.5795			241	104	A+T+	0	4.36765	20.7935			241	104
242	107	A+	2.17899	-0.0404737	-0.401532			242	105	A+T-	1.8573	1.83012	1.73107			242	105	A+T-	1.8573	2.13278	1.40206			242	105	A+T-	1.8573	1.50638	-0.469455			242	104	A+T+	2.05162	-0.0977473	8.96001			242	104	A+T+	2.05162	4.36765	11.2067			242	104
243	108	A+	0	4.27104	-1.22986			243	105	A+T-	3.9373	1.83012	1.27028			243	105	A+T-	3.9373	2.13278	1.85373			243	105	A+T-	3.9373	1.50638	-0.279842			243	105	A+T+	0	-8.96766	-8.35873			243	105	A+T+	0	-2.44492	-4.85721			243	105
244	108	A+	1.88656	4.27104	-0.919704			244	105	A+T-	6.0373	1.83012	-0.331417			244	105	A+T-	6.0373	2.13278	2.13004			244	105	A+T-	6.0373	1.50638	-0.46077			244	105	A+T+	2.306	-8.96766	-11.0669			244	105	A+T+	2.306	-2.44492	-6.76382			244	105
245	109	A+	0	-0.259962	-0.813175			245	106	A+T-	0	-1.62157	7.50421			245	106	A+T-	0	-7.35501	-0.745234			245	106	A+T-	0	-3.86798	-0.0893762			245	105	A+T+	4.086	-8.96766	-9.38113			245	105	A+T+	4.086	-2.44492	-6.50477			245	105
246	109	A+	2.04653	-0.259962	0.684603			246	106	A+T-	2.1	-1.62157	6.09787			246	106	A+T-	2.1	-7.35501	-2.97192			246	106	A+T-	2.1	-3.86798	-0.121456			246	106	A+T+	0	-4.71645	3.20884			246	106	A+T+	0	-2.60382	-7.99505			246	106
247	110	A+	0	-3.49293	-10.9112			247	106	A+T-	4.26	-1.62157	8.92988			247	106	A+T-	4.26	-7.35501	-6.17374			247	106	A+T-	4.26	-3.86798	0.266586			247	106	A+T+	2.06208	-4.71645	1.1857			247	106	A+T+	2.06208	-2.60382	-7.56724			247	106
248	110	A+	1.92836	-3.49293	-13.2526			248	107	A+T-	0	1.28372	0.0264048			248	107	A+T-	0	6.71261	-2.55623			248	107	A+T-	0	4.58841	-0.0497855			248	107	A+T+	0	-4.09443	0.860618			248	107	A+T+	0	-1.40208	-4.9182			248	107
249	111	A+	0	-0.556034	-1.08917			249	107	A+T-	2.05879	1.28372	0.233185			249	107	A+T-	2.05879	6.71261	-1.55288			249	107	A+T-	2.05879	4.58841	-0.0942586			249	107	A+T+	2.17515	-4.09443	1.06754			249	107	A+T+	2.17515	-1.40208	-4.8471			249	107
250	111	A+	1.01027	-0.556034	-1.24073			250	108	A+T-	0	-2.69047	-0.351069			250	108	A+T-	0	-0.272663	-1.49282			250	108	A+T-	0	-2.04223	-1.07175			250	108	A+T+	0	3.02735	21.4847			250	108	A+T+	0	4.28984	24.5115			250	108
251	111	A+	4.15747	-0.556034	-0.384412			251	108	A+T-	2.02613	-2.69047	2.23605			251	108	A+T-	2.02613	-0.272663	0.14929			251	108	A+T-	2.02613	-2.04223	-0.156764			251	108	A+T+	2.21619	3.02735	19.5964			251	108	A+T+	2.21619	4.28984	26.2617			251	108
252	112	A+	0	2.66847	-1.01921			252	108	A+T-	4.03613	-2.69047	-1.93502			252	108	A+T-	4.03613	-0.272663	-0.137185			252	108	A+T-	4.03613	-2.04223	-0.174632			252	108	A+T+	4.27619	3.02735	16.5936			252	108	A+T+	4.27619	4.28984	25.372			252	108
253	112	A+	2.30754	2.66847	-1.38025			253	109	A+T-	0	1.62619	-6.7296			253	109	A+T-	0	2.69908	-0.255377			253	109	A+T-	0	4.03459	0.272197			253	109	A+T+	0	-4.47427	-6.87152			253	109	A+T+	0	-1.68433	-10.7678			253	109
254	113	A+	0	-2.39086	-0.504109			254	109	A+T-	2.01	1.62619	-2.14822			254	109	A+T-	2.01	2.69908	0.404212			254	109	A+T-	2.01	4.03459	0.267409			254	109	A+T+	2.19487	-4.47427	-10.0023			254	109	A+T+	2.19487	-1.68433	-9.34707			254	109
255	113	A+	2.1145	-2.39086	-2.81027			255	110	A+T-	0	7.18955	-7.68249			255	110	A+T-	0	3.30655	0.678973			255	110	A+T-	0	2.85117	1.38639
256	114	A+	0	-3.4516	-1.28427			256	110	A+T-	1.14716	7.18955	-7.13878			256	110	A+T-	1.14716	3.30655	-1.23459			256	110	A+T-	1.14716	2.85117	0.74649
257	114	A+	0.977413	-3.4516	-2.93818			257	110	A+T-	2.23949	7.18955	-2.3878			257	110	A+T-	2.23949	3.30655	1.45564			257	110	A+T-	2.23949	2.85117	1.8602
258	114	A+	2.02845	-3.4516	-2.57641			258	111	A+T-	0	-3.17317	9.06203			258	111	A+T-	0	-2.65896	-0.407953			258	111	A+T-	0	-3.24735	-0.29939
259	114	A+	4.29845	-3.4516	-2.96765			259	111	A+T-	2.15092	-3.17317	4.64111			259	111	A+T-	2.15092	-2.65896	0.17558			259	111	A+T-	2.15092	-3.24735	0.514234
260	115	A+	0	-0.538686	-1.01705			260	111	A+T-	3.90092	-3.17317	5.33387			260	111	A+T-	3.90092	-2.65896	1.40046			260	111	A+T-	3.90092	-3.24735	0.641919
261	115	A+	2.06466	-0.538686	2.66704			261	111	A+T-	6.11092	-3.17317	5.41876			261	111	A+T-	6.11092	-2.65896	1.66574			261	111	A+T-	6.11092	-3.24735	0.51015
262	116	A+	0	3.16351	0.662875			262	112	A+T-	0	-2.32863	-6.26221			262	112	A+T-	0	-1.31587	-1.56304			262	112	A+T-	0	-1.88346	-1.08482
263	116	A+	1.9368	3.16351	0.742295			263	112	A+T-	1.90099	-2.32863	-1.26387			263	112	A+T-	1.90099	-1.31587	-0.706458			263	112	A+T-	1.90099	-1.88346	-0.803493
264	117	A+	0	-1.7562	-2.7898			264	112	A+T-	3.97099	-2.32863	-2.60984			264	112	A+T-	3.97099	-1.31587	-1.16647			264	112	A+T-	3.97099	-1.88346	-0.467226
265	117	A+	2.21561	-1.7562	-4.54643			265	112	A+T-	6.02099	-2.32863	-1.56005			265	112	A+T-	6.02099	-1.31587	-0.27489			265	112	A+T-	6.02099	-1.88346	0.0320174
266	118	A+	0	0.356693	-10.6814			266	113	A+T-	0	-2.69594	3.11853			266	113	A+T-	0	-6.30674	0.203459			266	113	A+T-	0	-4.7512	0.925468
267	118	A+	1.64174	0.356693	-9.65036			267	113	A+T-	1.13073	-2.69594	2.0511			267	113	A+T-	1.13073	-6.30674	-1.07491			267	113	A+T-	1.13073	-4.7512	0.143175
268	119	A+	0	-4.09956	-0.734005			268	113	A+T-	2.1165	-2.69594	-0.502489			268	113	A+T-	2.1165	-6.30674	-1.64575			268	113	A+T-	2.1165	-4.7512	0.485015
269	119	A+	1.82448	-4.09956	-1.65029			269	113	A+T-	3.8765	-2.69594	-4.54184			269	113	A+T-	3.8765	-6.30674	-3.49762			269	113	A+T-	3.8765	-4.7512	-0.337456
270	120	A+	0	3.61428	14.1683			270	114	A+T-	0	-2.83179	0.456812			270	114	A+T-	0	-1.52105	0.346726			270	114	A+T-	0	-2.53028	-0.854312
271	120	A+	2.12595	3.61428	13.1437			271	114	A+T-	1.94152	-2.83179	1.78803			271	114	A+T-	1.94152	-1.52105	-0.189527			271	114	A+T-	1.94152	-2.53028	-0.947323
272	121	A+	0	1.98491	-0.693271			272	114	A+T-	3.93152	-2.83179	4.40695			272	114	A+T-	3.93152	-1.52105	0.3714			272	114	A+T-	3.93152	-2.53028	-1.83212
273	121	A+	2.10364	1.98491	-1.35749			273	114	A+T-	5.90152	-2.83179	3.6052			273	114	A+T-	5.90152	-1.52105	0.486382			273	114	A+T-	5.90152	-2.53028	-0.943218
274	122	A+	0	-4.57678	-0.26958			274	115	A+T-	0	-0.0860114	1.57461			274	115	A+T-	0	3.40324	-1.15176			274	115	A+T-	0	-0.575618	0.67597
275	122	A+	2.00292	-4.57678	-0.258255			275	115	A+T-	1.98	-0.0860114	0.739174			275	115	A+T-	1.98	3.40324	-1.25827			275	115	A+T-	1.98	-0.575618	0.412933
276	123	A+	0	-2.17386	-6.91617			276	116	A+T-	0	-2.69196	0.830529			276	116	A+T-	0	4.55746	0.408913			276	116	A+T-	0	-2.62443	-0.949393
277	123	A+	2.43925	-2.17386	-7.11321			277	116	A+T-	1.16906	-2.69196	1.3567			277	116	A+T-	1.16906	4.55746	-0.514017			277	116	A+T-	1.16906	-2.62443	-1.01567
278	124	A+	0	1.65887	-0.167157			278	116	A+T-	2.21809	-2.69196	2.82558			278	116	A+T-	2.21809	4.55746	-0.869596			278	116	A+T-	2.21809	-2.62443	-1.07275
279	124	A+	1.95433	1.65887	0.179998			279	117	A+T-	0	15.8094	2.35738			279	117	A+T-	0	-4.92037	-1.36291			279	117	A+T-	0	-1.09067	0.505089
280	125	A+	0	-0.842791	-6.44406			280	117	A+T-	1.56	15.8094	1.87012			280	117	A+T-	1.56	-4.92037	-1.35269			280	117	A+T-	1.56	-1.09067	0.375631
281	125	A+	2.34263	-0.842791	-9.29756			281	117	A+T-	3.74	15.8094	0.0201433			281	117	A+T-	3.74	-4.92037	0.134372			281	117	A+T-	3.74	-1.09067	0.974983
282	126	A+	0	-4.3456	-13.0831			282	118	A+T-	0	3.76909	-0.48059			282	118	A+T-	0	7.54103	3.76986			282	118	A+T-	0	4.26924	0.854741
283	126	A+	1.9319	-4.3456	-13.8128			283	118	A+T-	2.23581	3.76909	7.78785			283	118	A+T-	2.23581	7.54103	6.06732			283	118	A+T-	2.23581	4.26924	1.2065
284	127	A+	0	-2.3593	-0.861055			284	118	A+T-	4.04581	3.76909	6.92174			284	118	A+T-	4.04581	7.54103	9.63398			284	118	A+T-	4.04581	4.26924	4.98399
285	127	A+	2.30028	-2.3593	-0.296764			285	119	A+T-	0	-1.61955	8.14836			285	119	A+T-	0	3.45825	0.776494			285	119	A+T-	0	4.21579	-0.362795
286	128	A+	0	-4.84046	-0.806397			286	119	A+T-	1.97	-1.61955	3.99247			286	119	A+T-	1.97	3.45825	-0.414156			286	119	A+T-	1.97	4.21579	-0.959203
287	128	A+	2.00346	-4.84046	1.48696			287	120	A+T-	0	-0.455863	0.527697			287	120	A+T-	0	3.12087	-2.17594			287	120	A+T-	0	2.39834	-0.959428
288	129	A+	0	-3.55237	-15.9221			288	120	A+T-	1.91219	-0.455863	-2.95824			288	120	A+T-	1.91219	3.12087	-1.24055			288	120	A+T-	1.91219	2.39834	-0.809507
289	129	A+	2.21471	-3.55237	-11.3291			289	120	A+T-	4.00219	-0.455863	-2.07731			289	120	A+T-	4.00219	3.12087	-0.666338			289	120	A+T-	4.00219	2.39834	-0.989267
290	129	A+	4.28471	-3.55237	-11.9912			290	120	A+T-	6.03219	-0.455863	-2.34583			290	120	A+T-	6.03219	3.12087	-1.34222			290	120	A+T-	6.03219	2.39834	-1.17579
291	130	A+	0	-1.52752	-7.18781			291	121	A+T-	0	-3.38157	-6.1877			291	121	A+T-	0	-5.66782	-0.896952			291	121	A+T-	0	-4.03396	-0.584702
292	130	A+	2.36208	-1.52752	-7.68771			292	121	A+T-	1.67	-3.38157	-10.5022			292	121	A+T-	1.67	-5.66782	-3.29333			292	121	A+T-	1.67	-4.03396	-0.27072
293	131	A+	0	1.44132	-0.627118			293	122	A+T-	0	2.47419	6.69409			293	122	A+T-	0	2.9479	-2.30753			293	122	A+T-	0	2.71098	-0.949903
294	131	A+	2.06595	1.44132	-1.12824			294	122	A+T-	1.83313	2.47419	4.90681			294	122	A+T-	1.83313	2.9479	-0.876079			294	122	A+T-	1.83313	2.71098	-0.0491715
295	132	A+	0	-1.21063	-3.09183			295	122	A+T-	3.78313	2.47419	5.35747			295	122	A+T-	3.78313	2.9479	-0.938267			295	122	A+T-	3.78313	2.71098	0.0195767
296	132	A+	2.26784	-1.21063	-0.181737			296	122	A+T-	5.98313	2.47419	6.92283			296	122	A+T-	5.98313	2.9479	-1.75617			296	122	A+T-	5.98313	2.71098	-2.19887
297	133	A+	0	0.414281	2.47902			297	123	A+T-	0	-0.488952	6.3089			297	123	A+T-	0	3.92466	0.406887			297	123	A+T-	0	2.81084	-0.4741
298	133	A+	2.12365	0.414281	2.8303			298	123	A+T-	1.65	-0.488952	4.80562			298	123	A+T-	1.65	3.92466	-0.865563			298	123	A+T-	1.65	2.81084	-0.92607
299	134	A+	0	-7.50275	-0.0308675			299	124	A+T-	0	0.0667817	-1.83117			299	124	A+T-	0	0.900269	-2.01167			299	124	A+T-	0	0.225162	-0.944805
300	134	A+	2.01871	-7.50275	0.358399			300	124	A+T-	2.13147	0.0667817	-2.22789			300	124	A+T-	2.13147	0.900269	-1.90357			300	124	A+T-	2.13147	0.225162	0.20734
301	135	A+	0	2.52639	2.78489			301	124	A+T-	4.33147	0.0667817	-0.184771			301	124	A+T-	4.33147	0.900269	-2.89988			301	124	A+T-	4.33147	0.225162	0.0653703
302	135	A+	2.13222	2.52639	2.9966			302	125	A+T-	0	3.91816	5.79128			302	125	A+T-	0	3.38496	0.794869			302	125	A+T-	0	1.60735	0.684036
303	136	A+	0	2.33569	2.89341			303	125	A+T-	1.90078	3.91816	3.94434			303	125	A+T-	1.90078	3.38496	0.948393			303	125	A+T-	1.90078	1.60735	2.00836
304	136	A+	2.00245	2.33569	4.29706			304	125	A+T-	4.09078	3.91816	1.13171			304	125	A+T-	4.09078	3.38496	1.70692			304	125	A+T-	4.09078	1.60735	2.98601
305	137	A+	0	-3.04551	-16.4323			305	126	A+T-	0	1.35897	3.41579			305	126	A+T-	0	2.88785	-0.871203			305	126	A+T-	0	2.41636	-0.134062
306	137	A+	1.95549	-3.04551	-14.6938			306	126	A+T-	2.24739	1.35897	1.93348			306	126	A+T-	2.24739	2.88785	-0.356524			306	126	A+T-	2.24739	2.41636	0.589946
307	138	A+	0	0.32711	-0.194294			307	126	A+T-	3.67739	1.35897	0.524944			307	126	A+T-	3.67739	2.88785	0.575351			307	126	A+T-	3.67739	2.41636	0.59718
308	138	A+	1.9442	0.32711	0.475248			308	127	A+T-	0	1.84468	-1.29051			308	127	A+T-	0	-0.353059	-0.233455			308	127	A+T-	0	-0.816865	-0.0204364
309	139	A+	0	3.45852	-2.40365			309	127	A+T-	2.20256	1.84468	-0.201405			309	127	A+T-	2.20256	-0.353059	0.58824			309	127	A+T-	2.20256	-0.816865	-0.0279437
310	139	A+	1.91472	3.45852	-3.67351			310	128	A+T-	0	8.11316	0.227865			310	128	A+T-	0	9.10179	1.5654			310	128	A+T-	0	3.17253	0.863616
311	140	A+	0	-1.58261	0.0841898			311	128	A+T-	1.9196	8.11316	5.3544			311	128	A+T-	1.9196	9.10179	6.055			311	128	A+T-	1.9196	3.17253	0.272427
312	140	A+	2.17085	-1.58261	0.0834405			312	128	A+T-	3.6196	8.11316	8.15997			312	128	A+T-	3.6196	9.10179	13.1171			312	128	A+T-	3.6196	3.17253	0.94634
313	141	A+	0	1.64172	2.31926			313	129	A+T-	0	-0.0796393	-1.00766			313	129	A+T-	0	2.70448	0.615543			313	129	A+T-	0	2.06551	2.07248
314	141	A+	2.13621	1.64172	1.71898			314	129	A+T-	2.37237	-0.0796393	0.585643			314	129	A+T-	2.37237	2.70448	0.963376			314	129	A+T-	2.37237	2.06551	3.0701
315	142	A+	0	-1.97763	-9.02321			315	129	A+T-	4.70237	-0.0796393	-0.0420244			315	129	A+T-	4.70237	2.70448	-0.133445			315	129	A+T-	4.70237	2.06551	4.12662
316	142	A+	1.96516	-1.97763	-10.8191			316	130	A+T-	0	-1.04333	-3.70428			316	130	A+T-	0	0.819982	-1.63964			316	130	A+T-	0	0.297869	-1.10826
317	143	A+	0	2.70554	0.399284			317	130	A+T-	2.28619	-1.04333	-1.33475			317	130	A+T-	2.28619	0.819982	-2.08301			317	130	A+T-	2.28619	0.297869	-1.68447
318	143	A+	2.02641	2.70554	1.12269			318	130	A+T-	3.78619	-1.04333	-2.64349			318	130	A+T-	3.78619	0.819982	-2.73993			318	130	A+T-	3.78619	0.297869	-0.827372
319	144	A+	0	0.0647728	0.173682			319	131	A+T-	0	4.90671	-1.69489			319	131	A+T-	0	1.00508	0.268108			319	131	A+T-	0	1.76587	0.268039
320	144	A+	2.26729	0.0647728	1.77202			320	131	A+T-	2.6	4.90671	-2.35997			320	131	A+T-	2.6	1.00508	0.412315			320	131	A+T-	2.6	1.76587	0.0476352
321	145	A+	0	-3.85726	0.284186			321	132	A+T-	0	-1.21076	2.4794			321	132	A+T-	0	3.26937	-0.843827			321	132	A+T-	0	3.84279	-0.210871
322	145	A+	2.09132	-3.85726	0.92612			322	132	A+T-	2.30257	-1.21076	7.0217			322	132	A+T-	2.30257	3.26937	0.190085			322	132	A+T-	2.30257	3.84279	0.283587
323	146	A+	0	-3.17177	-9.29586			323	132	A+T-	3.62257	-1.21076	0.523167			323	132	A+T-	3.62257	3.26937	-0.0794895			323	132	A+T-	3.62257	3.84279	1.20347
324	146	A+	1.7862	-3.17177	-10.2937			324	133	A+T-	0	-9.21213	1.24695			324	133	A+T-	0	-3.03184	-0.458189			324	133	A+T-	0	-2.9516	-0.441589
325	147	A+	0	0.435235	1.01642			325	133	A+T-	1.97628	-9.21213	-0.818294			325	133	A+T-	1.97628	-3.03184	0.0501678			325	133	A+T-	1.97628	-2.9516	-0.302969
326	147	A+	2.0765	0.435235	0.739461			326	133	A+T-	3.64628	-9.21213	2.62058			326	133	A+T-	3.64628	-3.03184	-0.372225			326	133	A+T-	3.64628	-2.9516	-0.172543
327	148	A+	0	-0.148508	-1.84924			327	134	A+T-	0	0.893115	-0.624961			327	134	A+T-	0	1.25359	1.27869			327	134	A+T-	0	3.53407	1.59116
328	148	A+	2.16632	-0.148508	-2.61552			328	134	A+T-	0.936345	0.893115	-1.02375			328	134	A+T-	0.936345	1.25359	0.700104			328	134	A+T-	0.936345	3.53407	1.32599
329	149	A+	0	-1.93909	-0.107684			329	134	A+T-	2.23869	0.893115	-0.431762			329	134	A+T-	2.23869	1.25359	1.71208			329	134	A+T-	2.23869	3.53407	1.03313
330	149	A+	2.02221	-1.93909	-0.110386			330	134	A+T-	3.74869	0.893115	-3.00986			330	134	A+T-	3.74869	1.25359	1.50396			330	134	A+T-	3.74869	3.53407	1.01293
331	150	A+	0	4.50654	-0.37128			331	135	A+T-	0	-4.06119	3.40691			331	135	A+T-	0	-4.72651	-0.694985			331	135	A+T-	0	-2.52075	-2.66609
332	150	A+	2.09743	4.50654	-0.707465			332	135	A+T-	2.12	-4.06119	4.48955			332	135	A+T-	2.12	-4.72651	1.73042			332	135	A+T-	2.12	-2.52075	-0.303987
333	151	A+	0	-3.04587	-1.67373			333	136	A+T-	0	-2.9042	1.23326			333	136	A+T-	0	1.09806	-1.2303			333	136	A+T-	0	1.85884	-1.20502
334	151	A+	2.00242	-3.04587	-0.689302			334	136	A+T-	2	-2.9042	2.53231			334	136	A+T-	2	1.09806	-0.772861			334	136	A+T-	2	1.85884	-0.989504
335	152	A+	0	6.51801	-0.479084			335	137	A+T-	0	1.65046	3.67823			335	137	A+T-	0	5.54336	2.82262			335	137	A+T-	0	4.14752	0.88211
336	152	A+	1.9791	6.51801	0.652006			336	137	A+T-	2.10485	1.65046	2.13537			336	137	A+T-	2.10485	5.54336	4.39226			336	137	A+T-	2.10485	4.14752	3.03927
337	153	A+	0	-1.04668	-1.41782			337	137	A+T-	4.26485	1.65046	1.83085			337	137	A+T-	4.26485	5.54336	2.56007			337	137	A+T-	4.26485	4.14752	1.6674
338	153	A+	2.113	-1.04668	-0.683626			338	138	A+T-	0	2.00221	3.49551			338	138	A+T-	0	-2.65996	-1.25648			338	138	A+T-	0	1.66303	-0.32145
339	154	A+	0	4.97751	2.17422			339	138	A+T-	1.81884	2.00221	5.21539			339	138	A+T-	1.81884	-2.65996	-0.805513			339	138	A+T-	1.81884	1.66303	-0.298172
340	154	A+	2.08526	4.97751	4.31617			340	138	A+T-	3.88884	2.00221	9.25321			340	138	A+T-	3.88884	-2.65996	-0.226715			340	138	A+T-	3.88884	1.66303	0.211068
341	155	A+	0	-0.634357	-0.362454			341	139	A+T-	0	-0.171397	8.28102			341	139	A+T-	0	3.85315	2.20984			341	139	A+T-	0	3.52764	0.484727
342	155	A+	2.03749	-0.634357	0.485467			342	139	A+T-	1.1718	-0.171397	4.17135			342	139	A+T-	1.1718	3.85315	0.478229			342	139	A+T-	1.1718	3.52764	-0.249648
343	156	A+	0	0.931134	2.97805			343	139	A+T-	1.96734	-0.171397	4.28923			343	139	A+T-	1.96734	3.85315	2.25989			343	139	A+T-	1.96734	3.52764	0.76565
344	156	A+	1.96201	0.931134	3.8235			344	140	A+T-	0	-0.67253	5.77525			344	140	A+T-	0	0.813401	-2.24046			344	140	A+T-	0	-0.962863	-0.328258
345	157	A+	0	1.03389	1.64978			345	140	A+T-	1.33333	-0.67253	11.1545			345	140	A+T-	1.33333	0.813401	0.192121			345	140	A+T-	1.33333	-0.962863	0.146213
346	157	A+	2.06016	1.03389	3.76081			346	141	A+T-	0	1.62863	6.9553			346	141	A+T-	0	-2.10469	0.208386			346	141	A+T-	0	-1.5074	-0.475832
347	158	A+	0	-1.9004	-0.243012			347	141	A+T-	1.93239	1.62863	10.3751			347	141	A+T-	1.93239	-2.10469	-0.796743			347	141	A+T-	1.93239	-1.5074	0.0485731
348	158	A+	1.96227	-1.9004	-1.86824			348	142	A+T-	0	2.14153	-3.38963			348	142	A+T-	0	-0.508931	-0.831491			348	142	A+T-	0	1.31462	-0.424248
349	159	A+	0	-1.55312	-3.87016			349	142	A+T-	1.16632	2.14153	-3.70541			349	142	A+T-	1.16632	-0.508931	0.39004			349	142	A+T-	1.16632	1.31462	0.134592
350	159	A+	2.02432	-1.55312	-5.2458			350	142	A+T-	4.34598	2.14153	0.250228			350	142	A+T-	4.34598	-0.508931	1.78488			350	142	A+T-	4.34598	1.31462	-0.281593
351	160	A+	0	2.42732	0.0628387			351	143	A+T-	0	-1.42041	-1.19288			351	143	A+T-	0	-1.93613	-5.19156			351	143	A+T-	0	-1.60029	0.403938
352	160	A+	1.1499	2.42732	-0.554526			352	143	A+T-	1.03491	-1.42041	-3.03228			352	143	A+T-	1.03491	-1.93613	-4.172			352	143	A+T-	1.03491	-1.60029	1.01517
353	160	A+	1.98396	2.42732	0.497462			353	143	A+T-	2.27087	-1.42041	-0.367765			353	143	A+T-	2.27087	-1.93613	-3.85883			353	143	A+T-	2.27087	-1.60029	0.739571
354	161	A+	0	3.93684	0.906181			354	143	A+T-	4.33087	-1.42041	-0.959145			354	143	A+T-	4.33087	-1.93613	-4.59028			354	143	A+T-	4.33087	-1.60029	-0.516575
355	161	A+	1.86644	3.93684	1.0471			355	144	A+T-	0	-4.32499	-4.2832			355	144	A+T-	0	-3.04042	0.171738			355	144	A+T-	0	-2.71153	-1.11084
356	162	A+	0	-0.600381	-2.6133			356	144	A+T-	4.02522	-4.32499	-2.69024			356	144	A+T-	4.02522	-3.04042	-0.605903			356	144	A+T-	4.02522	-2.71153	-1.66795
357	162	A+	1.79691	-0.600381	1.66153			357	145	A+T-	0	-9.39897	7.14752			357	145	A+T-	0	-4.68472	0.0494259			357	145	A+T-	0	-2.50936	0.650234
358	163	A+	0	0.448288	-0.491635			358	145	A+T-	0.991102	-9.39897	7.11541			358	145	A+T-	0.991102	-4.68472	0.175888			358	145	A+T-	0.991102	-2.50936	-0.0405012
359	163	A+	2.04511	0.448288	3.11654			359	145	A+T-	2.16897	-9.39897	1.57466			359	145	A+T-	2.16897	-4.68472	-0.0512355			359	145	A+T-	2.16897	-2.50936	-0.171629
360	163	A+	3.86511	0.448288	0.38634			360	145	A+T-	4.18897	-9.39897	-0.745476			360	145	A+T-	4.18897	-4.68472	-1.12716			360	145	A+T-	4.18897	-2.50936	0.0627578
361	163	A+	6.37511	0.448288	2.13753			361	146	A+T-	0	1.43966	4.10842			361	146	A+T-	0	1.50637	-0.179887			361	146	A+T-	0	-0.30148	-0.00349087
362	164	A+	0	3.59991	8.51862			362	146	A+T-	1.87014	1.43966	4.76408			362	146	A+T-	1.87014	1.50637	6.61478			362	146	A+T-	1.87014	-0.30148	0.79249
363	164	A+	2.15208	3.59991	7.91629			363	146	A+T-	3.96014	1.43966	4.3668			363	146	A+T-	3.96014	1.50637	-1.18193			363	146	A+T-	3.96014	-0.30148	-5.83753
364	165	A+	0	-1.97525	-0.344441			364	147	A+T-	0	0.208235	2.44472			364	147	A+T-	0	-1.56538	-1.84917			364	147	A+T-	0	0.00192492	-1.1483
365	165	A+	3.06191	-1.97525	-0.422098			365	147	A+T-	1.98984	0.208235	8.80822			365	147	A+T-	1.98984	-1.56538	-0.247338			365	147	A+T-	1.98984	0.00192492	-0.0607812
366	165	A+	4.24191	-1.97525	-1.44403			366	148	A+T-	0	-7.69358	6.00454			366	148	A+T-	0	-0.241672	1.35929			366	148	A+T-	0	0.170789	1.45037
367	165	A+	6.01191	-1.97525	-0.414107			367	148	A+T-	3.69684	-7.69358	-0.560835			367	148	A+T-	3.69684	-0.241672	-3.01072			367	148	A+T-	3.69684	0.170789	-0.950938
368	166	A+	0	0.0578095	0.0984569			368	149	A+T-	0	0.459747	4.7552			368	149	A+T-	0	-0.875772	-1.5362			368	149	A+T-	0	-0.893809	-0.295393
369	166	A+	3.89046	0.0578095	-0.409052			369	149	A+T-	1.88509	0.459747	6.49415			369	149	A+T-	1.88509	-0.875772	0.0355577			369	149	A+T-	1.88509	-0.893809	-0.156634
370	166	A+	5.91546	0.0578095	-0.252769			370	149	A+T-	4.09509	0.459747	8.91134			370	149	A+T-	4.09509	-0.875772	-1.8035			370	149	A+T-	4.09509	-0.893809	-0.931745
371	167	A+	0	-1.53406	0.147914			371	150	A+T-	0	-5.0899	-0.237866			371	150	A+T-	0	0.144132	-0.269344			371	150	A+T-	0	-2.88562	-0.237295
372	167	A+	2.06185	-1.53406	-0.942223			372	150	A+T-	1.96804	-5.0899	5.56048			372	150	A+T-	1.96804	0.144132	0.428264			372	150	A+T-	1.96804	-2.88562	0.202106
373	168	A+	0	8.63448	0.959963			373	150	A+T-	3.91804	-5.0899	2.68748			373	150	A+T-	3.91804	0.144132	0.0737797			373	150	A+T-	3.91804	-2.88562	-0.309216
374	168	A+	2.00821	8.63448	1.26383			374	151	A+T-	0	1.06368	-7.2039			374	151	A+T-	0	-3.746	-4.82312			374	151	A+T-	0	-0.207744	-1.42116
375	168	A+	4.48821	8.63448	0.82445			375	151	A+T-	1.18549	1.06368	-3.29069			375	151	A+T-	1.18549	-3.746	-3.64032			375	151	A+T-	1.18549	-0.207744	-1.35914
376	168	A+	6.27821	8.63448	0.761956			376	151	A+T-	2.33148	1.06368	0.956031			376	151	A+T-	2.33148	-3.746	-4.58212			376	151	A+T-	2.33148	-0.207744	-1.24672
377	169	A+	0	-4.60795	0.67568			377	151	A+T-	4.16148	1.06368	3.09384			377	151	A+T-	4.16148	-3.746	-4.45346			377	151	A+T-	4.16148	-0.207744	-1.42887
378	169	A+	4.17223	-4.60795	-0.5236			378	152	A+T-	0	1.65434	-2.83567			378	152	A+T-	0	1.85547	-0.618622			378	152	A+T-	0	2.72389	-0.0369795
379	170	A+	0	-1.17481	-0.0705322			379	152	A+T-	1.97994	1.65434	-1.65083			379	152	A+T-	1.97994	1.85547	-0.0777647			379	152	A+T-	1.97994	2.72389	0.78557
380	170	A+	1.00479	-1.17481	0.642223			380	152	A+T-	3.89994	1.65434	3.39837			380	152	A+T-	3.89994	1.85547	-0.682338			380	152	A+T-	3.89994	2.72389	-0.269173
381	170	A+	2.12414	-1.17481	-1.66283			381	153	A+T-	0	1.10943	5.62351			381	153	A+T-	0	9.80988	2.4367			381	153	A+T-	0	3.00636	0.712705
382	170	A+	4.16414	-1.17481	1.23504			382	153	A+T-	2.26704	1.10943	6.76096			382	153	A+T-	2.26704	9.80988	3.41547			382	153	A+T-	2.26704	3.00636	0.245158
383	171	A+	0	1.54621	-0.460367			383	153	A+T-	4.18704	1.10943	8.84584			383	153	A+T-	4.18704	9.80988	5.49297			383	153	A+T-	4.18704	3.00636	1.09729
384	171	A+	2.22	1.54621	-0.603852			384	154	A+T-	0	2.6021	-1.23846			384	154	A+T-	0	2.77049	-0.964142			384	154	A+T-	0	2.31521	-0.99175
385	171	A+	4.23	1.54621	-0.571626			385	154	A+T-	2.3479	2.6021	1.24127			385	154	A+T-	2.3479	2.77049	-0.903366			385	154	A+T-	2.3479	2.31521	-1.17641
386	172	A+	0	-4.61369	-1.16921			386	155	A+T-	0	-3.57305	7.68448			386	155	A+T-	0	3.39512	2.94173			386	155	A+T-	0	0.256942	0.368517
387	172	A+	1.26215	-4.61369	-1.1021			387	155	A+T-	2.02175	-3.57305	6.43442			387	155	A+T-	2.02175	3.39512	3.20914			387	155	A+T-	2.02175	0.256942	1.47397
388	172	A+	4.10078	-4.61369	-1.70686			388	155	A+T-	4.08175	-3.57305	4.54705			388	155	A+T-	4.08175	3.39512	8.34772			388	155	A+T-	4.08175	0.256942	3.7978
389	173	A+	0	-2.66962	-0.374311			389	156	A+T-	0	-0.127499	3.09268			389	156	A+T-	0	-0.353118	1.37827			389	156	A+T-	0	-1.42781	0.958326
390	173	A+	1.77404	-2.66962	-0.03106			390	156	A+T-	2.21615	-0.127499	2.78319			390	156	A+T-	2.21615	-0.353118	0.382549			390	156	A+T-	2.21615	-1.42781	0.404899
391	173	A+	4.02404	-2.66962	0.195254			391	156	A+T-	4.12615	-0.127499	1.94199			391	156	A+T-	4.12615	-0.353118	1.45134			391	156	A+T-	4.12615	-1.42781	1.34476
392	174	A+	0	1.57972	-0.175924			392	157	A+T-	0	0.271254	-2.72403			392	157	A+T-	0	-1.52204	-0.162662			392	157	A+T-	0	-2.98541	-1.27003
393	174	A+	1.8573	1.57972	-0.0933162			393	157	A+T-	1.85507	0.271254	4.46352			393	157	A+T-	1.85507	-1.52204	-1.6097			393	157	A+T-	1.85507	-2.98541	-0.271958
394	174	A+	3.9373	1.57972	0.128967			394	158	A+T-	0	-5.03385	-3.26731			394	158	A+T-	0	2.78167	-0.69508			394	158	A+T-	0	1.60365	0.00683014
395	174	A+	6.0373	1.57972	0.0864579			395	158	A+T-	2.25761	-5.03385	-2.06996			395	158	A+T-	2.25761	2.78167	0.0485482			395	158	A+T-	2.25761	1.60365	0.413846
396	175	A+	0	-0.522971	-2.31817			396	159	A+T-	0	0.888341	6.10697			396	159	A+T-	0	3.40194	-1.419			396	159	A+T-	0	3.2913	-0.417854
397	175	A+	2.02801	-0.522971	-2.08825			397	159	A+T-	2.46708	0.888341	-2.30119			397	159	A+T-	2.46708	3.40194	-2.00159			397	159	A+T-	2.46708	3.2913	-0.008729
398	175	A+	4.40801	-0.522971	-1.35976			398	159	A+T-	3.89708	0.888341	-2.94306			398	159	A+T-	3.89708	3.40194	0.61504			398	159	A+T-	3.89708	3.2913	-0.346487
399	176	A+	0	-2.27337	-7.45539			399	160	A+T-	0	5.84289	9.15794			399	160	A+T-	0	3.93614	-0.751646			399	160	A+T-	0	2.55211	-0.686633
400	176	A+	0.838679	-2.27337	-7.40524			400	160	A+T-	2.21626	5.84289	13.5019			400	160	A+T-	2.21626	3.93614	-0.987296			400	160	A+T-	2.21626	2.55211	-0.178015
401	177	A+	0	-4.36238	-0.165948			401	161	A+T-	0	3.25429	5.39144			401	161	A+T-	0	6.22547	1.73289			401	161	A+T-	0	1.79342	0.860655
402	177	A+	2.1	-4.36238	-0.504087			402	161	A+T-	1.83871	3.25429	1.3843			402	161	A+T-	1.83871	6.22547	2.42149			402	161	A+T-	1.83871	1.79342	1.00266
403	177	A+	4.26	-4.36238	-0.702108			403	161	A+T-	4.00871	3.25429	1.75313			403	161	A+T-	4.00871	6.22547	2.79216			403	161	A+T-	4.00871	1.79342	1.79589
404	178	A+	0	4.83719	-0.647195			404	162	A+T-	0	-0.659765	5.14636			404	162	A+T-	0	-5.48979	-0.730864			404	162	A+T-	0	-5.05348	-0.795764
405	178	A+	2.05879	4.83719	-0.496438			405	162	A+T-	2.22961	-0.659765	3.31422			405	162	A+T-	2.22961	-5.48979	-0.11034			405	162	A+T-	2.22961	-5.05348	-0.0503076
406	179	A+	0	-1.75723	-1.11446			406	163	A+T-	0	5.34948	-0.371557			406	163	A+T-	0	4.96851	-0.464231			406	163	A+T-	0	2.87965	-1.15245
407	179	A+	2.02613	-1.75723	-0.0852826			407	163	A+T-	2.24465	5.34948	2.09096			407	163	A+T-	2.24465	4.96851	0.99348			407	163	A+T-	2.24465	2.87965	-1.04428
408	179	A+	4.03613	-1.75723	-0.277303			408	163	A+T-	4.02465	5.34948	2.67754			408	163	A+T-	4.02465	4.96851	0.743308			408	163	A+T-	4.02465	2.87965	-0.655167
409	180	A+	0	3.7122	0.133111			409	164	A+T-	0	-3.61662	6.36319			409	164	A+T-	0	-5.72857	-1.40763			409	164	A+T-	0	-2.1489	-0.451795
410	180	A+	2.01	3.7122	0.298815			410	164	A+T-	1.97278	-3.61662	7.47964			410	164	A+T-	1.97278	-5.72857	-0.647952			410	164	A+T-	1.97278	-2.1489	1.01932
411	181	A+	0	2.9303	1.21956			411	165	A+T-	0	-3.31947	-1.33388			411	165	A+T-	0	-1.39871	0.451572			411	165	A+T-	0	-1.48787	0.873398
412	181	A+	1.14716	2.9303	0.350153			412	165	A+T-	2.26348	-3.31947	-0.740579			412	165	A+T-	2.26348	-1.39871	-1.43621			412	165	A+T-	2.26348	-1.48787	0.285134
413	181	A+	2.23949	2.9303	1.77725			413	165	A+T-	3.99348	-3.31947	-3.39657			413	165	A+T-	3.99348	-1.39871	-1.94013			413	165	A+T-	3.99348	-1.48787	0.588254
414	182	A+	0	2.36009	2.38455			414	166	A+T-	0	2.98697	3.72568			414	166	A+T-	0	2.15772	0.877922			414	166	A+T-	0	3.56919	-0.102695
415	182	A+	2.10782	2.36009	4.54752			415	166	A+T-	2.02913	2.98697	8.59032			415	166	A+T-	2.02913	2.15772	2.71121			415	166	A+T-	2.02913	3.56919	1.81791
416	183	A+	0	3.99715	1.76704			416	167	A+T-	0	0.42128	1.87202			416	167	A+T-	0	3.90468	0.611765			416	167	A+T-	0	2.43714	1.06291
417	183	A+	1.83966	3.99715	2.35968			417	167	A+T-	2.12074	0.42128	1.20318			417	167	A+T-	2.12074	3.90468	2.98869			417	167	A+T-	2.12074	2.43714	1.30333
418	184	A+	0	-3.12331	-0.303051			418	167	A+T-	4.03074	0.42128	1.81331			418	167	A+T-	4.03074	3.90468	4.61424			418	167	A+T-	4.03074	2.43714	2.63572
419	184	A+	2.15092	-3.12331	0.393556			419	168	A+T-	0	2.27133	3.20997			419	168	A+T-	0	0.860057	-0.165756			419	168	A+T-	0	-1.00804	-0.238567
420	184	A+	3.90092	-3.12331	0.827204			420	168	A+T-	2.31243	2.27133	9.13504			420	168	A+T-	2.31243	0.860057	0.205522			420	168	A+T-	2.31243	-1.00804	-0.317048
421	184	A+	6.11092	-3.12331	0.723123			421	168	A+T-	4.04243	2.27133	4.56304			421	168	A+T-	4.04243	0.860057	-1.33758			421	168	A+T-	4.04243	-1.00804	-0.442152
422	185	A+	0	-1.75696	-1.23521			422	169	A+T-	0	-0.122859	5.05711			422	169	A+T-	0	3.59865	3.04677			422	169	A+T-	0	0.449132	0.217699
423	185	A+	1.90099	-1.75696	-0.692041			423	169	A+T-	2.1553	-0.122859	8.75654			423	169	A+T-	2.1553	3.59865	8.56413			423	169	A+T-	2.1553	0.449132	0.864132
424	185	A+	3.97099	-1.75696	-0.629193			424	169	A+T-	3.9353	-0.122859	11.1437			424	169	A+T-	3.9353	3.59865	14.6338			424	169	A+T-	3.9353	0.449132	1.19032
425	185	A+	6.02099	-1.75696	-0.00976216			425	170	A+T-	0	3.27755	-4.32755			425	170	A+T-	0	-3.29716	-1.71663			425	170	A+T-	0	-0.970351	-0.717575
426	186	A+	0	-4.88719	0.897541			426	170	A+T-	1.97125	3.27755	-6.31756			426	170	A+T-	1.97125	-3.29716	-1.67973			426	170	A+T-	1.97125	-0.970351	-1.09447
427	186	A+	1.13073	-4.88719	-0.0977299			427	170	A+T-	4.20125	3.27755	-5.54041			427	170	A+T-	4.20125	-3.29716	-2.2039			427	170	A+T-	4.20125	-0.970351	-1.05248
428	186	A+	2.1165	-4.88719	0.106272			428	171	A+T-	0	11.7649	18.1986			428	171	A+T-	0	3.78206	-2.50384			428	171	A+T-	0	-0.457182	-0.510377
429	186	A+	3.8765	-4.88719	-0.878711			429	171	A+T-	1.97687	11.7649	21.7063			429	171	A+T-	1.97687	3.78206	-0.664792			429	171	A+T-	1.97687	-0.457182	0.0540634
430	187	A+	0	0.732835	-1.32278			430	171	A+T-	4.48687	11.7649	20.9092			430	171	A+T-	4.48687	3.78206	-1.18883			430	171	A+T-	4.48687	-0.457182	0.0991665
431	187	A+	2.46542	0.732835	-3.12241			431	172	A+T-	0	-8.80054	2.80276			431	172	A+T-	0	-7.17108	-1.70276			431	172	A+T-	0	-4.47289	0.443804
432	188	A+	0	-2.02639	-1.7717			432	172	A+T-	2.15434	-8.80054	4.04619			432	172	A+T-	2.15434	-7.17108	-1.24414			432	172	A+T-	2.15434	-4.47289	0.42954
433	188	A+	1.85608	-2.02639	-4.18269			433	172	A+T-	4.12434	-8.80054	1.11877			433	172	A+T-	4.12434	-7.17108	-1.04756			433	172	A+T-	4.12434	-4.47289	-0.0628052
434	189	A+	0	-2.39343	-0.644976			434	173	A+T-	0	5.65094	2.12179			434	173	A+T-	0	7.7523	0.759515			434	173	A+T-	0	6.44344	0.896374
435	189	A+	1.94152	-2.39343	-0.813523			435	173	A+T-	2.0063	5.65094	5.18296			435	173	A+T-	2.0063	7.7523	0.319157			435	173	A+T-	2.0063	6.44344	-0.177636
436	189	A+	3.93152	-2.39343	-1.38551			436	173	A+T-	3.9863	5.65094	3.95665			436	173	A+T-	3.9863	7.7523	0.824386			436	173	A+T-	3.9863	6.44344	0.623624
437	189	A+	5.90152	-2.39343	-0.717729			437	174	A+T-	0	-4.01464	0.267531			437	174	A+T-	0	-1.97988	-2.55242			437	174	A+T-	0	-2.34641	-1.0372
438	190	A+	0	-4.84524	-1.58765			438	174	A+T-	2.29895	-4.01464	-3.52865			438	174	A+T-	2.29895	-1.97988	-1.86353			438	174	A+T-	2.29895	-2.34641	-0.432797
439	190	A+	1.17728	-4.84524	-2.33457			439	175	A+T-	0	4.64863	11.8697			439	175	A+T-	0	4.13294	0.40457			439	175	A+T-	0	4.25974	-2.98263
440	190	A+	2.2607	-4.84524	-3.34289			440	175	A+T-	2.04007	4.64863	4.01398			440	175	A+T-	2.04007	4.13294	1.26089			440	175	A+T-	2.04007	4.25974	0.201486
441	191	A+	0	0.0393479	0.347967			441	176	A+T-	0	-4.82657	2.9149			441	176	A+T-	0	-1.39328	0.090451			441	176	A+T-	0	-0.249324	0.164321
442	191	A+	1.98	0.0393479	0.105215			442	176	A+T-	2.2927	-4.82657	0.405223			442	176	A+T-	2.2927	-1.39328	1.71097			442	176	A+T-	2.2927	-0.249324	1.8474
443	192	A+	0	-1.49872	-0.728797			443	177	A+T-	0	-0.031043	0.19274			443	177	A+T-	0	-0.802974	-6.23239			443	177	A+T-	0	-3.32309	-2.77322
444	192	A+	1.16906	-1.49872	-0.964824			444	177	A+T-	1.89287	-0.031043	0.269647			444	177	A+T-	1.89287	-0.802974	-8.21589			444	177	A+T-	1.89287	-3.32309	-2.41339
445	192	A+	2.21809	-1.49872	-1.04357			445	177	A+T-	4.05287	-0.031043	2.02422			445	177	A+T-	4.05287	-0.802974	-9.50825			445	177	A+T-	4.05287	-3.32309	-3.87506
446	193	A+	0	-1.58699	0.179778			446	178	A+T-	0	2.10438	3.56532			446	178	A+T-	0	5.45332	1.3162			446	178	A+T-	0	2.25573	0.747472
447	193	A+	1.56	-1.58699	0.0424457			447	178	A+T-	1.91235	2.10438	1.46557			447	178	A+T-	1.91235	5.45332	0.421889			447	178	A+T-	1.91235	2.25573	-0.0895986
448	193	A+	3.74	-1.58699	0.780016			448	179	A+T-	0	0.78792	1.18258			448	179	A+T-	0	-7.52934	-1.83286			448	179	A+T-	0	-4.01359	-0.521004
449	194	A+	0	4.66103	1.2629			449	179	A+T-	2.80831	0.78792	0.463036			449	179	A+T-	2.80831	-7.52934	-3.35746			449	179	A+T-	2.80831	-4.01359	-0.397714
450	194	A+	2.23581	4.66103	1.9715			450	180	A+T-	0	-1.02841	-7.32694			450	180	A+T-	0	-5.52213	0.336289			450	180	A+T-	0	-2.88703	2.0535
451	194	A+	4.04581	4.66103	5.71945			451	180	A+T-	1.93628	-1.02841	-7.21821			451	180	A+T-	1.93628	-5.52213	-1.11551			451	180	A+T-	1.93628	-2.88703	1.44776
452	195	A+	0	4.02608	-0.0398719
453	195	A+	1.97	4.02608	-0.780777
454	196	A+	0	2.48231	-1.20535
455	196	A+	1.91219	2.48231	-0.915163
456	196	A+	4.00219	2.48231	-0.96908
457	196	A+	6.03219	2.48231	-1.23335
458	197	A+	0	-0.44381	-11.4052
459	197	A+	2.14403	-0.44381	-12.1005
460	197	A+	3.81403	-0.44381	-10.9071
461	198	A+	0	-4.24631	-0.660371
462	198	A+	1.67	-4.24631	-0.738724
463	199	A+	0	2.71326	-1.23246
464	199	A+	1.83313	2.71326	-0.250038
465	199	A+	3.78313	2.71326	-0.158249
466	199	A+	5.98313	2.71326	-2.11825
467	200	A+	0	2.95265	-0.239161
468	200	A+	1.65	2.95265	-0.786644
469	201	A+	0	0.348704	-1.03852
470	201	A+	2.13147	0.348704	-0.154251
471	201	A+	4.33147	0.348704	-0.46274
472	202	A+	0	1.32434	0.605845
473	202	A+	1.32786	1.32434	0.289768
474	202	A+	2.13876	1.32434	1.6053
475	202	A+	3.67876	1.32434	0.89365
476	203	A+	0	1.77779	0.71644
477	203	A+	1.90078	1.77779	1.82299
478	203	A+	4.09078	1.77779	2.72038
479	204	A+	0	-0.639653	-1.24018
480	204	A+	1.83388	-0.639653	-0.467733
481	204	A+	3.70388	-0.639653	-0.697533
482	205	A+	0	-1.43958	-11.0574
483	205	A+	1.90526	-1.43958	-10.7965
484	205	A+	4.11526	-1.43958	-11.8564
485	206	A+	0	2.40985	-0.197689
486	206	A+	2.24739	2.40985	0.450479
487	206	A+	3.67739	2.40985	0.579281
488	207	A+	0	-0.815648	-0.108683
489	207	A+	2.20256	-0.815648	-0.0283536
490	208	A+	0	4.1064	0.87065
491	208	A+	1.9196	4.1064	1.22188
492	208	A+	3.6196	4.1064	3.17093
493	209	A+	0	1.76077	3.03109
494	209	A+	2.12411	1.76077	4.18813
495	210	A+	0	2.06698	1.7211
496	210	A+	2.37237	2.06698	2.55003
497	210	A+	4.70237	2.06698	3.17216
498	211	A+	0	0.468057	-1.33559
499	211	A+	2.28619	0.468057	-1.84729
500	211	A+	3.78619	0.468057	-1.09826
501	212	A+	0	1.65942	0.222132
502	212	A+	2.6	1.65942	0.0871407
503	213	A+	0	0.683984	8.69522
504	213	A+	1.24572	0.683984	7.97202
505	213	A+	2.16231	0.683984	8.85822
506	214	A+	0	-0.977468	-9.00463
507	214	A+	2.00766	-0.977468	-8.94314
508	215	A+	0	3.71721	-0.358595
509	215	A+	2.30257	3.71721	0.284062
510	215	A+	3.62257	3.71721	0.946173
511	216	A+	0	-3.00545	-0.502644
512	216	A+	1.97628	-3.00545	-0.285945
513	216	A+	3.64628	-3.00545	-0.230208
514	217	A+	0	3.13523	1.46927
515	217	A+	0.936345	3.13523	1.13673
516	217	A+	2.23869	3.13523	1.10314
517	217	A+	3.74869	3.13523	1.00863
518	218	A+	0	-2.7893	-2.30142
519	218	A+	2.12	-2.7893	0.0756855
520	219	A+	0	-1.99024	-2.48181
521	219	A+	2.22	-1.99024	-2.79354
522	220	A+	0	-1.09237	-4.89124
523	220	A+	1.23751	-1.09237	-5.03553
524	221	A+	0	1.64147	-1.10962
525	221	A+	2	1.64147	-0.928988
526	222	A+	0	4.26793	1.27353
527	222	A+	2.10485	4.26793	3.1559
528	222	A+	4.26485	4.26793	1.88048
529	223	A+	0	0.937581	-0.441812
530	223	A+	1.81884	0.937581	-0.352176
531	223	A+	3.88884	0.937581	0.244533
532	224	A+	0	3.48961	0.918996
533	224	A+	1.1718	3.48961	0.029337
534	224	A+	1.96734	3.48961	1.17412
535	225	A+	0	-0.246659	-0.514648
536	225	A+	1.03491	-0.246659	-1.47186
537	225	A+	2.17901	-0.246659	-1.57808
538	225	A+	4.27901	-0.246659	-2.91823
539	226	A+	0	1.54396	10.2521
540	226	A+	1.04586	1.54396	9.08965
541	226	A+	2.17554	1.54396	8.55448
542	226	A+	4.26554	1.54396	7.24421
543	227	A+	0	0.830266	5.7115
544	227	A+	1.08419	0.830266	5.96316
545	227	A+	2.49575	0.830266	6.14029
546	227	A+	4.21575	0.830266	5.87929
547	228	A+	0	-0.751371	-0.691383
548	228	A+	1.33333	-0.751371	0.0810597
549	229	A+	0	-1.48654	-0.440024
550	229	A+	1.93239	-1.48654	-0.129917
551	230	A+	0	0.217857	1.31157
552	230	A+	1.87162	0.217857	2.01032
553	230	A+	3.97162	0.217857	2.75314
554	231	A+	0	1.02699	-0.643308
555	231	A+	1.16632	1.02699	0.0121818
556	231	A+	4.34598	1.02699	-0.0726685
557	232	A+	0	-1.60015	-0.667319
558	232	A+	1.03491	-1.60015	0.019674
559	232	A+	2.27087	-1.60015	-0.056787
560	232	A+	4.33087	-1.60015	-1.21131
561	233	A+	0	-2.78134	-0.869083
562	233	A+	4.02522	-2.78134	-1.41505
563	234	A+	0	-2.78168	0.562668
564	234	A+	0.991102	-2.78168	0.0254609
565	234	A+	2.16897	-2.78168	-0.179881
566	234	A+	4.18897	-2.78168	-0.179196
567	235	A+	0	-3.59975	-4.94072
568	235	A+	2.05	-3.59975	-2.59199
569	236	A+	0	-0.0419508	-0.0205082
570	236	A+	1.87014	-0.0419508	1.51645
571	236	A+	3.96014	-0.0419508	-5.11985
572	237	A+	0	-0.249571	-1.13103
573	237	A+	1.98984	-0.249571	-0.0435675
574	238	A+	0	-1.04573	-3.12914
575	238	A+	1.11925	-1.04573	-3.71844
576	239	A+	0	0.117809	1.37186
577	239	A+	3.69684	0.117809	-1.29592
578	240	A+	0	0.844722	-2.28386
579	240	A+	2.46925	0.844722	-2.2662
580	240	A+	4.24925	0.844722	-3.54554
581	241	A+	0	-7.62936	-0.918573
582	241	A+	2.10077	-7.62936	-5.96173
583	242	A+	0	-0.881095	-0.568724
584	242	A+	1.88509	-0.881095	-0.137334
585	242	A+	4.09509	-0.881095	-1.03147
586	243	A+	0	-2.41179	-0.169977
587	243	A+	1.96804	-2.41179	0.356308
588	243	A+	3.91804	-2.41179	-0.192827
589	244	A+	0	-0.689013	-1.62699
590	244	A+	4.1698	-0.689013	-1.2275
591	245	A+	0	-0.745063	-2.00502
592	245	A+	1.18549	-0.745063	-1.62649
593	245	A+	2.33148	-0.745063	-1.60091
594	245	A+	4.16148	-0.745063	-1.55996
595	246	A+	0	0.584056	6.50601
596	246	A+	2.33103	0.584056	4.56213
597	246	A+	4.28103	0.584056	3.55202
598	247	A+	0	2.52345	-0.134679
599	247	A+	1.97994	2.52345	0.620741
600	247	A+	3.89994	2.52345	-0.279125
601	248	A+	0	3.9564	1.06768
602	248	A+	2.26704	3.9564	0.939449
603	248	A+	4.18704	3.9564	2.01995
604	249	A+	0	1.2093	7.73485
605	249	A+	0.958248	1.2093	9.61548
606	249	A+	1.74265	1.2093	10.8608
607	249	A+	4.00265	1.2093	9.95304
608	250	A+	0	2.41257	-0.930436
609	250	A+	2.3479	2.41257	-1.0837
610	251	A+	0	2.14995	-13.5558
611	251	A+	2.0115	2.14995	-13.7822
612	252	A+	0	0.779006	0.771226
613	252	A+	2.02175	0.779006	1.70822
614	252	A+	4.08175	0.779006	4.49575
615	253	A+	0	-1.22691	0.984244
616	253	A+	2.21615	-1.22691	0.384826
617	253	A+	4.12615	-1.22691	1.30594
618	254	A+	0	-2.6814	-1.13585
619	254	A+	1.85507	-2.6814	-0.518048
620	255	A+	0	1.73591	-0.304347
621	255	A+	2.25761	1.73591	0.183034
622	256	A+	0	1.79362	6.47128
623	256	A+	2.20418	1.79362	6.70439
624	257	A+	0	3.28908	-0.455181
625	257	A+	2.46708	3.28908	-0.310836
626	257	A+	3.89708	3.28908	-0.209263
627	258	A+	0	2.72479	-0.561215
628	258	A+	2.21626	2.72479	-0.172968
629	259	A+	0	2.4492	1.00656
630	259	A+	1.83871	2.4492	1.28933
631	259	A+	4.00871	2.4492	1.96552
632	260	A+	0	-4.93805	-0.658707
633	260	A+	2.22961	-4.93805	0.00965589
634	261	A+	0	3.11761	-1.1073
635	261	A+	2.24465	3.11761	-0.802366
636	261	A+	4.02465	3.11761	-0.479979
637	262	A+	0	-2.68455	-0.470472
638	262	A+	1.97278	-2.68455	0.822348
639	263	A+	0	-3.80347	-2.25677
640	263	A+	2.38375	-3.80347	-3.34372
641	264	A+	0	5.77007	3.55058
642	264	A+	2.58826	5.77007	4.54529
643	264	A+	4.83826	5.77007	4.3777
644	265	A+	0	-3.477	-3.58131
645	265	A+	2.50714	-3.477	-3.76555
646	266	A+	0	-1.47901	0.692758
647	266	A+	2.26348	-1.47901	-0.103615
648	266	A+	3.99348	-1.47901	0.015821
649	267	A+	0	3.46117	0.0517154
650	267	A+	2.02913	3.46117	1.92897
651	268	A+	0	1.5035	3.03973
652	268	A+	2.13819	1.5035	2.86721
653	268	A+	4.06819	1.5035	0.949156
654	269	A+	0	2.63084	0.968777
655	269	A+	2.12074	2.63084	1.55432
656	269	A+	4.03074	2.63084	2.83264
657	270	A+	0	-0.761163	-0.076433
658	270	A+	2.31243	-0.761163	-0.0667265
659	270	A+	4.04243	-0.761163	-0.492313
660	271	A+	0	0.949265	0.665319
661	271	A+	2.1553	0.949265	2.21546
662	271	A+	3.9353	0.949265	3.61736
663	272	A+	0	-1.28575	-0.966472
664	272	A+	1.97125	-1.28575	-1.36348
665	272	A+	4.20125	-1.28575	-1.35285
666	273	A+	0	-1.72713	-4.10014
667	273	A+	1.93984	-1.72713	-5.41509
668	273	A+	4.23984	-1.72713	-6.15556
669	274	A+	0	0.160808	-0.565187
670	274	A+	1.97687	0.160808	0.236756
671	274	A+	4.48687	0.160808	0.137793
672	275	A+	0	-4.85507	0.0536814
673	275	A+	2.15434	-4.85507	0.151315
674	275	A+	4.12434	-4.85507	-0.227926
675	276	A+	0	6.56026	0.934925
676	276	A+	2.0063	6.56026	0.0119512
677	276	A+	3.9863	6.56026	0.792147
678	277	A+	0	-2.41065	-1.19925
679	277	A+	2.29895	-2.41065	-0.620992
680	278	A+	0	4.2482	-2.20514
681	278	A+	2.04007	4.2482	0.461726
682	279	A+	0	2.76242	17.0367
683	279	A+	2.05162	2.76242	12.3369
684	280	A+	0	-2.34884	-1.84519
685	280	A+	2.306	-2.34884	-2.94864
686	280	A+	4.086	-2.34884	-3.07645
687	281	A+	0	-0.411661	0.147424
688	281	A+	2.2927	-0.411661	1.77207
689	282	A+	0	-2.25721	-4.57826
690	282	A+	2.06208	-2.25721	-5.45956
691	283	A+	0	-2.93765	-3.25738
692	283	A+	1.89287	-2.93765	-3.2516
693	283	A+	4.05287	-2.93765	-4.54018
694	284	A+	0	2.78242	0.89589
695	284	A+	1.91235	2.78242	0.0128607
696	285	A+	0	-1.79116	-3.60534
697	285	A+	2.17515	-1.79116	-2.29492
698	286	A+	0	4.17223	13.5494
699	286	A+	2.21619	4.17223	17.0749
700	286	A+	4.27619	4.17223	18.3918
701	287	A+	0	-4.45517	-0.707449
702	287	A+	2.80831	-4.45517	-0.931007
703	288	A+	0	-3.28713	1.46999
704	288	A+	1.93628	-3.28713	0.756035
705	289	A+	0	-2.76842	-8.22345
706	289	A+	2.19487	-2.76842	-8.25629
[truncated: 4 more columns]

## Sheet: Figure 6
FIG6a	SUBJECT	AT group	Time	Baseline BrI-II Ab LI	BrI-II tau LI			FIG6a	SUBJECT	AT group	Time	Baseline BrIII-IV Ab LI	BrIII-IV tau LI			FIG6a	SUBJECT	AT group	Time	Baseline BrV-VI Ab LI	BrV-VI tau LI			FIG6b	SUBJECT	AT group	Time	Baseline BrI-II Ab LI	BrI-II tau LI			FIG6b	SUBJECT	AT group	Time	Baseline BrIII-IV Ab LI	BrIII-IV tau LI			FIG6b	SUBJECT	AT group	Time	Baseline BrV-VI Ab LI	BrV-VI tau LI
0	1	A+T- to A+T-	0	-13.2448	0.615756			0	1	A+T- to A+T-	0	-1.7421	-1.06648			0	1	A+T- to A+T-	0	-4.01266	1.06051			0	1	A+T- to A+T+	0	-7.44969	7.05437			0	1	A+T- to A+T+	0	-5.51893	1.64481			0	1	A+T- to A+T+	0	-5.10449	-2.62667
1	1	A+T- to A+T-	1.75337	-13.2448	0.592227			1	1	A+T- to A+T-	1.75337	-1.7421	-0.986223			1	1	A+T- to A+T-	1.75337	-4.01266	0.762785			1	1	A+T- to A+T+	1.96539	-7.44969	9.69983			1	1	A+T- to A+T+	1.96539	-5.51893	5.19632			1	1	A+T- to A+T+	1.96539	-5.10449	-1.87662
2	2	A+T- to A+T-	0	20.8892	-4.50075			2	2	A+T- to A+T-	0	-1.05812	-4.55708			2	2	A+T- to A+T-	0	-3.71226	-0.295919			2	1	A+T- to A+T+	4.36539	-7.44969	8.0468			2	1	A+T- to A+T+	4.36539	-5.51893	8.47813			2	1	A+T- to A+T+	4.36539	-5.10449	-3.17177
3	2	A+T- to A+T-	1.95475	20.8892	5.26826			3	2	A+T- to A+T-	1.95475	-1.05812	-4.3483			3	2	A+T- to A+T-	1.95475	-3.71226	0.361098			3	2	A+T- to A+T+	0	3.97408	-5.20343			3	2	A+T- to A+T+	0	3.78882	-0.26601			3	2	A+T- to A+T+	0	2.6564	-0.218745
4	3	A+T- to A+T-	0	-7.87127	0.430062			4	3	A+T- to A+T-	0	-6.19633	-0.974718			4	3	A+T- to A+T-	0	-4.78248	0.300364			4	2	A+T- to A+T+	1.96538	3.97408	-3.79694			4	2	A+T- to A+T+	1.96538	3.78882	-0.598617			4	2	A+T- to A+T+	1.96538	2.6564	0.116341
5	3	A+T- to A+T-	2.09608	-7.87127	-0.15148			5	3	A+T- to A+T-	2.09608	-6.19633	-2.85328			5	3	A+T- to A+T-	2.09608	-4.78248	-0.208606			5	2	A+T- to A+T+	4.09538	3.97408	-1.86177			5	2	A+T- to A+T+	4.09538	3.78882	-0.260773			5	2	A+T- to A+T+	4.09538	2.6564	0.389817
6	3	A+T- to A+T-	3.91608	-7.87127	0.387523			6	3	A+T- to A+T-	3.91608	-6.19633	-2.9843			6	3	A+T- to A+T-	3.91608	-4.78248	0.147212			6	3	A+T- to A+T+	0	-10.1824	-0.594908			6	3	A+T- to A+T+	0	-0.148121	5.52227			6	3	A+T- to A+T+	0	-3.40821	1.40293
7	4	A+T- to A+T-	0	4.86072	-4.08203			7	4	A+T- to A+T-	0	-2.06687	-0.308435			7	4	A+T- to A+T-	0	-4.05616	0.814091			7	3	A+T- to A+T+	1.80059	-10.1824	4.44188			7	3	A+T- to A+T+	1.80059	-0.148121	3.31739			7	3	A+T- to A+T+	1.80059	-3.40821	-0.894734
8	4	A+T- to A+T-	2.08	4.86072	-0.702504			8	4	A+T- to A+T-	2.08	-2.06687	0.154654			8	4	A+T- to A+T-	2.08	-4.05616	1.22587			8	3	A+T- to A+T+	4.22059	-10.1824	1.04266			8	3	A+T- to A+T+	4.22059	-0.148121	1.49795			8	3	A+T- to A+T+	4.22059	-3.40821	-1.1431
9	5	A+T- to A+T-	0	-7.70403	3.30435			9	5	A+T- to A+T-	0	-2.83084	-0.630394			9	5	A+T- to A+T-	0	-0.127276	-0.119485			9	3	A+T- to A+T+	6.32059	-10.1824	4.47387			9	3	A+T- to A+T+	6.32059	-0.148121	4.19608			9	3	A+T- to A+T+	6.32059	-3.40821	-2.22879
10	5	A+T- to A+T-	1.25736	-7.70403	2.38074			10	5	A+T- to A+T-	1.25736	-2.83084	0.115154			10	5	A+T- to A+T-	1.25736	-0.127276	0.55801			10	4	A+T- to A+T+	0	1.74483	1.75827			10	4	A+T- to A+T+	0	2.81918	-1.24109			10	4	A+T- to A+T+	0	1.87803	0.00649218
11	5	A+T- to A+T-	3.18736	-7.70403	3.17509			11	5	A+T- to A+T-	3.18736	-2.83084	0.200081			11	5	A+T- to A+T-	3.18736	-0.127276	-0.157379			11	4	A+T- to A+T+	2.47877	1.74483	6.08639			11	4	A+T- to A+T+	2.47877	2.81918	0.663589			11	4	A+T- to A+T+	2.47877	1.87803	0.0761494
12	6	A+T- to A+T-	0	1.89608	3.26628			12	6	A+T- to A+T-	0	-4.7611	-0.769434			12	6	A+T- to A+T-	0	-0.14979	0.995712			12	4	A+T- to A+T+	4.25877	1.74483	1.91605			12	4	A+T- to A+T+	4.25877	2.81918	0.521762			12	4	A+T- to A+T+	4.25877	1.87803	0.2514
13	6	A+T- to A+T-	1.62843	1.89608	10.6595			13	6	A+T- to A+T-	1.62843	-4.7611	-0.1104			13	6	A+T- to A+T-	1.62843	-0.14979	0.359622			13	5	A+T- to A+T+	0	-3.34006	10.0256			13	5	A+T- to A+T+	0	0.811409	1.38256			13	5	A+T- to A+T+	0	2.78903	0.838554
14	7	A+T- to A+T-	0	-2.41284	-3.20234			14	7	A+T- to A+T-	0	5.84581	0.0174283			14	7	A+T- to A+T-	0	4.89335	2.0373			14	5	A+T- to A+T+	1.8536	-3.34006	10.4068			14	5	A+T- to A+T+	1.8536	0.811409	2.56425			14	5	A+T- to A+T+	1.8536	2.78903	1.38949
15	7	A+T- to A+T-	1.94072	-2.41284	-7.70738			15	7	A+T- to A+T-	1.94072	5.84581	-0.730343			15	7	A+T- to A+T-	1.94072	4.89335	1.0399			15	5	A+T- to A+T+	3.9036	-3.34006	5.86213			15	5	A+T- to A+T+	3.9036	0.811409	5.52453			15	5	A+T- to A+T+	3.9036	2.78903	3.02254
16	8	A+T- to A+T-	0	-3.09229	-1.0394			16	8	A+T- to A+T-	0	-4.05711	0.286054			16	8	A+T- to A+T-	0	-4.25958	1.49412			16	5	A+T- to A+T+	5.9836	-3.34006	6.83623			16	5	A+T- to A+T+	5.9836	0.811409	8.28703			16	5	A+T- to A+T+	5.9836	2.78903	6.99928
17	8	A+T- to A+T-	1.98324	-3.09229	-2.33704			17	8	A+T- to A+T-	1.98324	-4.05711	-0.159731			17	8	A+T- to A+T-	1.98324	-4.25958	1.12726			17	6	A+T- to A+T+	0	0.329446	3.16887			17	6	A+T- to A+T+	0	-3.40436	-1.23952			17	6	A+T- to A+T+	0	-3.27749	-1.88636
18	8	A+T- to A+T-	4.09324	-3.09229	-0.298337			18	8	A+T- to A+T-	4.09324	-4.05711	-0.364139			18	8	A+T- to A+T-	4.09324	-4.25958	0.642569			18	6	A+T- to A+T+	1.39083	0.329446	3.68516			18	6	A+T- to A+T+	1.39083	-3.40436	-1.30147			18	6	A+T- to A+T+	1.39083	-3.27749	-0.680427
19	9	A+T- to A+T-	0	1.25102	0.754446			19	9	A+T- to A+T-	0	5.73803	-0.358158			19	9	A+T- to A+T-	0	3.66448	0.245699			19	6	A+T- to A+T+	2.2829	0.329446	3.18746			19	6	A+T- to A+T+	2.2829	-3.40436	-0.404415			19	6	A+T- to A+T+	2.2829	-3.27749	-0.252312
20	9	A+T- to A+T-	2.01462	1.25102	8.54348			20	9	A+T- to A+T-	2.01462	5.73803	0.110174			20	9	A+T- to A+T-	2.01462	3.66448	0.0642119			20	6	A+T- to A+T+	4.0429	0.329446	0.415177			20	6	A+T- to A+T+	4.0429	-3.40436	-2.47557			20	6	A+T- to A+T+	4.0429	-3.27749	-1.8989
21	9	A+T- to A+T-	3.97462	1.25102	7.6519			21	9	A+T- to A+T-	3.97462	5.73803	0.163854			21	9	A+T- to A+T-	3.97462	3.66448	0.21674			21	6	A+T- to A+T+	6.0629	0.329446	0.727703			21	6	A+T- to A+T+	6.0629	-3.40436	-4.55498			21	6	A+T- to A+T+	6.0629	-3.27749	-4.06697
22	10	A+T- to A+T-	0	5.68228	7.39368			22	10	A+T- to A+T-	0	2.52502	0.263672			22	10	A+T- to A+T-	0	4.27158	0.737122			22	7	A+T- to A+T+	0	5.63372	-7.48922			22	7	A+T- to A+T+	0	-3.44545	-4.09812			22	7	A+T- to A+T+	0	-4.11441	-2.43854
23	10	A+T- to A+T-	1.92474	5.68228	9.61562			23	10	A+T- to A+T-	1.92474	2.52502	-0.793991			23	10	A+T- to A+T-	1.92474	4.27158	0.321434			23	7	A+T- to A+T+	2.33479	5.63372	-17.9519			23	7	A+T- to A+T+	2.33479	-3.44545	-4.85534			23	7	A+T- to A+T+	2.33479	-4.11441	-5.69755
24	11	A+T- to A+T-	0	1.79493	-1.96439			24	11	A+T- to A+T-	0	3.15981	-0.860317			24	11	A+T- to A+T-	0	1.60368	0.470835			24	8	A+T- to A+T+	0	-4.82443	-0.412182			24	8	A+T- to A+T+	0	-6.73263	-3.0161			24	8	A+T- to A+T+	0	-6.20486	-2.00965
25	11	A+T- to A+T-	1.96281	1.79493	1.20959			25	11	A+T- to A+T-	1.96281	3.15981	-0.0513835			25	11	A+T- to A+T-	1.96281	1.60368	0.134999			25	8	A+T- to A+T+	1.93502	-4.82443	-2.48956			25	8	A+T- to A+T+	1.93502	-6.73263	-3.03795			25	8	A+T- to A+T+	1.93502	-6.20486	-1.9934
26	11	A+T- to A+T-	3.96281	1.79493	-1.66493			26	11	A+T- to A+T-	3.96281	3.15981	-0.251055			26	11	A+T- to A+T-	3.96281	1.60368	0.446997			26	9	A+T- to A+T+	0	7.92799	4.89916			26	9	A+T- to A+T+	0	0.0675313	-3.22178			26	9	A+T- to A+T+	0	0.170236	-1.14424
27	12	A+T- to A+T-	0	1.63489	2.71777			27	12	A+T- to A+T-	0	2.20315	0.416809			27	12	A+T- to A+T-	0	0.818706	0.592766			27	9	A+T- to A+T+	2.1669	7.92799	6.33447			27	9	A+T- to A+T+	2.1669	0.0675313	-5.0302			27	9	A+T- to A+T+	2.1669	0.170236	-1.99886
28	12	A+T- to A+T-	2.01	1.63489	6.61174			28	12	A+T- to A+T-	2.01	2.20315	-0.0662026			28	12	A+T- to A+T-	2.01	0.818706	0.442928			28	9	A+T- to A+T+	3.9569	7.92799	-1.43657			28	9	A+T- to A+T+	3.9569	0.0675313	-4.505			28	9	A+T- to A+T+	3.9569	0.170236	-3.15215
29	13	A+T- to A+T-	0	2.01941	7.56465			29	13	A+T- to A+T-	0	7.76517	1.07153			29	13	A+T- to A+T-	0	2.66672	0.00560639			29	10	A+T- to A+T+	0	-1.21306	3.61964			29	10	A+T- to A+T+	0	0.848514	-2.7552			29	10	A+T- to A+T+	0	-1.36196	0.317562
30	13	A+T- to A+T-	1.94943	2.01941	6.28138			30	13	A+T- to A+T-	1.94943	7.76517	1.19708			30	13	A+T- to A+T-	1.94943	2.66672	-0.605123			30	10	A+T- to A+T+	2.24103	-1.21306	3.72776			30	10	A+T- to A+T+	2.24103	0.848514	-0.37581			30	10	A+T- to A+T+	2.24103	-1.36196	2.48079
31	14	A+T- to A+T-	0	0.363378	-8.11898			31	14	A+T- to A+T-	0	1.10499	-1.74926			31	14	A+T- to A+T-	0	-0.925539	-1.30643			31	10	A+T- to A+T+	4.03103	-1.21306	-0.501353			31	10	A+T- to A+T+	4.03103	0.848514	3.44452			31	10	A+T- to A+T+	4.03103	-1.36196	3.01361
32	14	A+T- to A+T-	2.27623	0.363378	-11.3844			32	14	A+T- to A+T-	2.27623	1.10499	-2.90775			32	14	A+T- to A+T-	2.27623	-0.925539	-2.02006			32	11	A+T- to A+T+	0	-2.17146	-5.49459			32	11	A+T- to A+T+	0	-3.79902	-2.45628			32	11	A+T- to A+T+	0	-2.11067	-0.950375
33	14	A+T- to A+T-	4.17623	0.363378	-6.53794			33	14	A+T- to A+T-	4.17623	1.10499	-3.92855			33	14	A+T- to A+T-	4.17623	-0.925539	-3.82022			33	11	A+T- to A+T+	2.04507	-2.17146	-3.22724			33	11	A+T- to A+T+	2.04507	-3.79902	-5.67642			33	11	A+T- to A+T+	2.04507	-2.11067	-1.65454
34	15	A+T- to A+T-	0	2.75934	-0.133894			34	15	A+T- to A+T-	0	1.28945	0.560198			34	15	A+T- to A+T-	0	2.90941	0.669813			34	12	A+T- to A+T+	0	4.24678	3.88669			34	12	A+T- to A+T+	0	2.84389	-2.02904			34	12	A+T- to A+T+	0	1.76478	-0.422041
35	15	A+T- to A+T-	2.04	2.75934	2.29058			35	15	A+T- to A+T-	2.04	1.28945	0.47978			35	15	A+T- to A+T-	2.04	2.90941	0.405749			35	12	A+T- to A+T+	2.16522	4.24678	0.3616			35	12	A+T- to A+T+	2.16522	2.84389	-2.77099			35	12	A+T- to A+T+	2.16522	1.76478	-1.11864
36	16	A+T- to A+T-	0	0.0895848	10.5107			36	16	A+T- to A+T-	0	5.00101	0.385386			36	16	A+T- to A+T-	0	2.27748	-0.444558			36	13	A+T- to A+T+	0	-4.66622	0.546592			36	13	A+T- to A+T+	0	-1.98728	1.05937			36	13	A+T- to A+T+	0	-3.32223	0.640445
37	16	A+T- to A+T-	1.94554	0.0895848	11.033			37	16	A+T- to A+T-	1.94554	5.00101	3.40306			37	16	A+T- to A+T-	1.94554	2.27748	0.0356749			37	13	A+T- to A+T+	2.24071	-4.66622	-2.97574			37	13	A+T- to A+T+	2.24071	-1.98728	-0.720538			37	13	A+T- to A+T+	2.24071	-3.32223	-0.452667
38	16	A+T- to A+T-	4.02554	0.0895848	8.84286			38	16	A+T- to A+T-	4.02554	5.00101	2.10087			38	16	A+T- to A+T-	4.02554	2.27748	-1.29765			38	14	A+T- to A+T+	0	3.70251	17.6758			38	14	A+T- to A+T+	0	5.36035	3.44854			38	14	A+T- to A+T+	0	4.93405	-0.158822
39	17	A+T- to A+T-	0	-1.17983	4.65843			39	17	A+T- to A+T-	0	-1.92716	-1.39887			39	17	A+T- to A+T-	0	-1.65713	-0.901534			39	14	A+T- to A+T+	2.07953	3.70251	12.6193			39	14	A+T- to A+T+	2.07953	5.36035	6.28372			39	14	A+T- to A+T+	2.07953	4.93405	2.113
40	17	A+T- to A+T-	1.98966	-1.17983	4.13017			40	17	A+T- to A+T-	1.98966	-1.92716	-1.26705			40	17	A+T- to A+T-	1.98966	-1.65713	-0.604242			40	15	A+T- to A+T+	0	-5.28451	-2.30708			40	15	A+T- to A+T+	0	-5.08027	-3.23345			40	15	A+T- to A+T+	0	-3.97328	-0.0522716
41	17	A+T- to A+T-	4.20966	-1.17983	3.1768			41	17	A+T- to A+T-	4.20966	-1.92716	-1.326			41	17	A+T- to A+T-	4.20966	-1.65713	-0.987294			41	15	A+T- to A+T+	1.82448	-5.28451	-3.96222			41	15	A+T- to A+T+	1.82448	-5.08027	-4.71556			41	15	A+T- to A+T+	1.82448	-3.97328	-0.763533
42	18	A+T- to A+T-	0	-1.27126	2.64963			42	18	A+T- to A+T-	0	-5.26649	-0.716087			42	18	A+T- to A+T-	0	-5.88139	-0.0870001			42	16	A+T- to A+T+	0	5.85838	10.9115			42	16	A+T- to A+T+	0	1.93002	6.22064			42	16	A+T- to A+T+	0	2.66605	1.97943
43	18	A+T- to A+T-	2.09372	-1.27126	6.06948			43	18	A+T- to A+T-	2.09372	-5.26649	1.70523			43	18	A+T- to A+T-	2.09372	-5.88139	0.427289			43	16	A+T- to A+T+	2.13222	5.85838	8.48293			43	16	A+T- to A+T+	2.13222	1.93002	8.0482			43	16	A+T- to A+T+	2.13222	2.66605	1.74359
44	18	A+T- to A+T-	4.03372	-1.27126	4.36733			44	18	A+T- to A+T-	4.03372	-5.26649	0.521399			44	18	A+T- to A+T-	4.03372	-5.88139	-0.0109917			44	17	A+T- to A+T+	0	9.61452	2.39757			44	17	A+T- to A+T+	0	3.05612	3.48904			44	17	A+T- to A+T+	0	2.0751	2.62152
45	19	A+T- to A+T-	0	2.60168	5.74822			45	19	A+T- to A+T-	0	2.95843	0.340595			45	19	A+T- to A+T-	0	3.57539	1.14677			45	17	A+T- to A+T+	2.00245	9.61452	1.46834			45	17	A+T- to A+T+	2.00245	3.05612	5.73153			45	17	A+T- to A+T+	2.00245	2.0751	3.81001
46	19	A+T- to A+T-	2.10632	2.60168	4.06013			46	19	A+T- to A+T-	2.10632	2.95843	-2.01878			46	19	A+T- to A+T-	2.10632	3.57539	-1.41415			46	18	A+T- to A+T+	0	1.96924	2.27606			46	18	A+T- to A+T+	0	-0.312197	-1.43289			46	18	A+T- to A+T+	0	-0.0893837	-2.09845
47	20	A+T- to A+T-	0	-4.61638	-1.52714			47	20	A+T- to A+T-	0	-3.33997	-2.67985			47	20	A+T- to A+T-	0	-3.07799	-1.17453			47	18	A+T- to A+T+	2.16632	1.96924	5.46931			47	18	A+T- to A+T+	2.16632	-0.312197	-1.84168			47	18	A+T- to A+T+	2.16632	-0.0893837	-2.99872
48	20	A+T- to A+T-	2.18979	-4.61638	-2.14473			48	20	A+T- to A+T-	2.18979	-3.33997	-2.01989			48	20	A+T- to A+T-	2.18979	-3.07799	-0.916015			48	19	A+T- to A+T+	0	0.712771	-0.962373			48	19	A+T- to A+T+	0	3.88227	2.95544			48	19	A+T- to A+T+	0	5.20116	2.14327
49	21	A+T- to A+T-	0	0.318879	3.61245			49	21	A+T- to A+T-	0	3.17558	-1.64998			49	21	A+T- to A+T-	0	1.56508	-1.07365			49	19	A+T- to A+T+	2.08526	0.712771	-3.50874			49	19	A+T- to A+T+	2.08526	3.88227	5.34772			49	19	A+T- to A+T+	2.08526	5.20116	4.30178
50	21	A+T- to A+T-	2.43806	0.318879	1.2459			50	21	A+T- to A+T-	2.43806	3.17558	-0.125502			50	21	A+T- to A+T-	2.43806	1.56508	0.223635			50	20	A+T- to A+T+	0	5.21154	4.54835			50	20	A+T- to A+T+	0	4.52673	1.32682			50	20	A+T- to A+T+	0	3.84909	0.863427
51	22	A+T- to A+T-	0	2.90421	-1.78122			51	22	A+T- to A+T-	0	1.4885	-0.0767569			51	22	A+T- to A+T-	0	0.0813414	0.470248			51	20	A+T- to A+T+	1.86644	5.21154	1.7697			51	20	A+T- to A+T+	1.86644	4.52673	1.52285			51	20	A+T- to A+T+	1.86644	3.84909	1.08436
52	22	A+T- to A+T-	1.964	2.90421	1.10036			52	22	A+T- to A+T-	1.964	1.4885	0.284304			52	22	A+T- to A+T-	1.964	0.0813414	0.157175			52	21	A+T- to A+T+	0	-3.78026	-7.0997			52	21	A+T- to A+T+	0	-4.65086	-1.583			52	21	A+T- to A+T+	0	-4.53726	-1.08149
53	23	A+T- to A+T-	0	10.3776	6.59944			53	23	A+T- to A+T-	0	-0.0649352	-1.53999			53	23	A+T- to A+T-	0	0.890249	-0.555036			53	21	A+T- to A+T+	1.26215	-3.78026	1.12831			53	21	A+T- to A+T+	1.26215	-4.65086	-2.72261			53	21	A+T- to A+T+	1.26215	-4.53726	-0.814362
54	23	A+T- to A+T-	1.91334	10.3776	8.7586			54	23	A+T- to A+T-	1.91334	-0.0649352	-0.723448			54	23	A+T- to A+T-	1.91334	0.890249	-0.701052			54	21	A+T- to A+T+	4.10078	-3.78026	-3.53302			54	21	A+T- to A+T+	4.10078	-4.65086	-3.74631			54	21	A+T- to A+T+	4.10078	-4.53726	-1.2483
55	24	A+T- to A+T-	0	-3.52553	-4.68113			55	24	A+T- to A+T-	0	-2.3255	-0.994105			55	24	A+T- to A+T-	0	-3.13952	-1.11386			55	22	A+T- to A+T+	0	1.83012	3.54815			55	22	A+T- to A+T+	0	2.13278	0.149799			55	22	A+T- to A+T+	0	1.50638	-0.351898
56	24	A+T- to A+T-	1.94808	-3.52553	-1.69102			56	24	A+T- to A+T-	1.94808	-2.3255	-1.08033			56	24	A+T- to A+T-	1.94808	-3.13952	-0.406274			56	22	A+T- to A+T+	1.8573	1.83012	1.73107			56	22	A+T- to A+T+	1.8573	2.13278	1.40206			56	22	A+T- to A+T+	1.8573	1.50638	-0.469455
57	24	A+T- to A+T-	3.87808	-3.52553	-3.74572			57	24	A+T- to A+T-	3.87808	-2.3255	0.100754			57	24	A+T- to A+T-	3.87808	-3.13952	0.318939			57	22	A+T- to A+T+	3.9373	1.83012	1.27028			57	22	A+T- to A+T+	3.9373	2.13278	1.85373			57	22	A+T- to A+T+	3.9373	1.50638	-0.279842
58	25	A+T- to A+T-	0	0.0214969	1.64453			58	25	A+T- to A+T-	0	-1.95838	-1.11751			58	25	A+T- to A+T-	0	-1.34386	-1.21734			58	22	A+T- to A+T+	6.0373	1.83012	-0.331417			58	22	A+T- to A+T+	6.0373	2.13278	2.13004			58	22	A+T- to A+T+	6.0373	1.50638	-0.46077
59	25	A+T- to A+T-	2.31579	0.0214969	2.1066			59	25	A+T- to A+T-	2.31579	-1.95838	-2.36271			59	25	A+T- to A+T-	2.31579	-1.34386	-1.69069			59	23	A+T- to A+T+	0	-1.62157	7.50421			59	23	A+T- to A+T+	0	-7.35501	-0.745234			59	23	A+T- to A+T+	0	-3.86798	-0.0893762
60	26	A+T- to A+T-	0	0.805218	10.6135			60	26	A+T- to A+T-	0	1.40001	0.919542			60	26	A+T- to A+T-	0	-0.271048	0.219306			60	23	A+T- to A+T+	2.1	-1.62157	6.09787			60	23	A+T- to A+T+	2.1	-7.35501	-2.97192			60	23	A+T- to A+T+	2.1	-3.86798	-0.121456
61	26	A+T- to A+T-	2.11485	0.805218	9.91545			61	26	A+T- to A+T-	2.11485	1.40001	0.25286			61	26	A+T- to A+T-	2.11485	-0.271048	0.32937			61	23	A+T- to A+T+	4.26	-1.62157	8.92988			61	23	A+T- to A+T+	4.26	-7.35501	-6.17374			61	23	A+T- to A+T+	4.26	-3.86798	0.266586
62	27	A+T- to A+T-	0	-5.28696	0.714342			62	27	A+T- to A+T-	0	-8.91519	-0.658752			62	27	A+T- to A+T-	0	-5.80892	0.579698			62	24	A+T- to A+T+	0	3.76909	-0.48059			62	24	A+T- to A+T+	0	7.54103	3.76986			62	24	A+T- to A+T+	0	4.26924	0.854741
63	27	A+T- to A+T-	2.18203	-5.28696	-3.76397			63	27	A+T- to A+T-	2.18203	-8.91519	-0.329721			63	27	A+T- to A+T-	2.18203	-5.80892	0.943107			63	24	A+T- to A+T+	2.23581	3.76909	7.78785			63	24	A+T- to A+T+	2.23581	7.54103	6.06732			63	24	A+T- to A+T+	2.23581	4.26924	1.2065
64	28	A+T- to A+T-	0	2.26196	1.17446			64	28	A+T- to A+T-	0	-0.505764	0.551704			64	28	A+T- to A+T-	0	1.95163	-0.306571			64	24	A+T- to A+T+	4.04581	3.76909	6.92174			64	24	A+T- to A+T+	4.04581	7.54103	9.63398			64	24	A+T- to A+T+	4.04581	4.26924	4.98399
65	28	A+T- to A+T-	2.04261	2.26196	3.64917			65	28	A+T- to A+T-	2.04261	-0.505764	-1.5535			65	28	A+T- to A+T-	2.04261	1.95163	-0.492978			65	25	A+T- to A+T+	0	-3.38157	-6.1877			65	25	A+T- to A+T+	0	-5.66782	-0.896952			65	25	A+T- to A+T+	0	-4.03396	-0.584702
66	29	A+T- to A+T-	0	-9.11242	1.96502			66	29	A+T- to A+T-	0	5.21242	-2.60485			66	29	A+T- to A+T-	0	3.41729	0.539037			66	25	A+T- to A+T+	1.67	-3.38157	-10.5022			66	25	A+T- to A+T+	1.67	-5.66782	-3.29333			66	25	A+T- to A+T+	1.67	-4.03396	-0.27072
67	29	A+T- to A+T-	2.27038	-9.11242	-4.061			67	29	A+T- to A+T-	2.27038	5.21242	-1.17637			67	29	A+T- to A+T-	2.27038	3.41729	0.769738			67	26	A+T- to A+T+	0	0.0667817	-1.83117			67	26	A+T- to A+T+	0	0.900269	-2.01167			67	26	A+T- to A+T+	0	0.225162	-0.944805
68	30	A+T- to A+T-	0	0.216294	-7.92938			68	30	A+T- to A+T-	0	-0.440083	-2.89479			68	30	A+T- to A+T-	0	-0.848648	0.0825164			68	26	A+T- to A+T+	2.13147	0.0667817	-2.22789			68	26	A+T- to A+T+	2.13147	0.900269	-1.90357			68	26	A+T- to A+T+	2.13147	0.225162	0.20734
69	30	A+T- to A+T-	2.59461	0.216294	-8.39209			69	30	A+T- to A+T-	2.59461	-0.440083	-4.19793			69	30	A+T- to A+T-	2.59461	-0.848648	-0.454115			69	26	A+T- to A+T+	4.33147	0.0667817	-0.184771			69	26	A+T- to A+T+	4.33147	0.900269	-2.89988			69	26	A+T- to A+T+	4.33147	0.225162	0.0653703
70	31	A+T- to A+T-	0	4.69497	6.68575			70	31	A+T- to A+T-	0	6.93796	0.843019			70	31	A+T- to A+T-	0	5.44538	-0.0151616			70	27	A+T- to A+T+	0	8.11316	0.227865			70	27	A+T- to A+T+	0	9.10179	1.5654			70	27	A+T- to A+T+	0	3.17253	0.863616
71	31	A+T- to A+T-	2.15617	4.69497	8.40935			71	31	A+T- to A+T-	2.15617	6.93796	0.259418			71	31	A+T- to A+T-	2.15617	5.44538	0.115389			71	27	A+T- to A+T+	1.9196	8.11316	5.3544			71	27	A+T- to A+T+	1.9196	9.10179	6.055			71	27	A+T- to A+T+	1.9196	3.17253	0.272427
72	32	A+T- to A+T-	0	-7.83595	1.39297			72	32	A+T- to A+T-	0	4.05947	1.73472			72	32	A+T- to A+T-	0	2.6461	0.998461			72	27	A+T- to A+T+	3.6196	8.11316	8.15997			72	27	A+T- to A+T+	3.6196	9.10179	13.1171			72	27	A+T- to A+T+	3.6196	3.17253	0.94634
73	32	A+T- to A+T-	2.14012	-7.83595	1.47671			73	32	A+T- to A+T-	2.14012	4.05947	3.41421			73	32	A+T- to A+T-	2.14012	2.6461	1.00167			73	28	A+T- to A+T+	0	-1.04333	-3.70428			73	28	A+T- to A+T+	0	0.819982	-1.63964			73	28	A+T- to A+T+	0	0.297869	-1.10826
74	33	A+T- to A+T-	0	-3.81804	2.61364			74	33	A+T- to A+T-	0	2.72484	-1.48265			74	33	A+T- to A+T-	0	-1.1125	-1.00196			74	28	A+T- to A+T+	2.28619	-1.04333	-1.33475			74	28	A+T- to A+T+	2.28619	0.819982	-2.08301			74	28	A+T- to A+T+	2.28619	0.297869	-1.68447
75	33	A+T- to A+T-	2.1152	-3.81804	-4.09997			75	33	A+T- to A+T-	2.1152	2.72484	0.181426			75	33	A+T- to A+T-	2.1152	-1.1125	-0.665947			75	28	A+T- to A+T+	3.78619	-1.04333	-2.64349			75	28	A+T- to A+T+	3.78619	0.819982	-2.73993			75	28	A+T- to A+T+	3.78619	0.297869	-0.827372
76	34	A+T- to A+T-	0	10.7639	1.18185			76	34	A+T- to A+T-	0	4.18149	1.879			76	34	A+T- to A+T-	0	3.3981	0.985281			76	29	A+T- to A+T+	0	-1.42041	-1.19288			76	29	A+T- to A+T+	0	-1.93613	-5.19156			76	29	A+T- to A+T+	0	-1.60029	0.403938
77	34	A+T- to A+T-	2.2816	10.7639	4.39527			77	34	A+T- to A+T-	2.2816	4.18149	1.08149			77	34	A+T- to A+T-	2.2816	3.3981	0.179244			77	29	A+T- to A+T+	1.03491	-1.42041	-3.03228			77	29	A+T- to A+T+	1.03491	-1.93613	-4.172			77	29	A+T- to A+T+	1.03491	-1.60029	1.01517
78	35	A+T- to A+T-	0	0.386321	-2.23443			78	35	A+T- to A+T-	0	3.99819	0.576159			78	35	A+T- to A+T-	0	2.50048	0.507801			78	29	A+T- to A+T+	2.27087	-1.42041	-0.367765			78	29	A+T- to A+T+	2.27087	-1.93613	-3.85883			78	29	A+T- to A+T+	2.27087	-1.60029	0.739571
79	35	A+T- to A+T-	2.07366	0.386321	-5.80419			79	35	A+T- to A+T-	2.07366	3.99819	-1.43611			79	35	A+T- to A+T-	2.07366	2.50048	-1.54587			79	29	A+T- to A+T+	4.33087	-1.42041	-0.959145			79	29	A+T- to A+T+	4.33087	-1.93613	-4.59028			79	29	A+T- to A+T+	4.33087	-1.60029	-0.516575
80	36	A+T- to A+T-	0	-0.71257	0.652318			80	36	A+T- to A+T-	0	2.60988	0.79037			80	36	A+T- to A+T-	0	1.84829	0.478915			80	30	A+T- to A+T+	0	1.43966	4.10842			80	30	A+T- to A+T+	0	1.50637	-0.179887			80	30	A+T- to A+T+	0	-0.30148	-0.00349087
81	36	A+T- to A+T-	2.1352	-0.71257	2.98658			81	36	A+T- to A+T-	2.1352	2.60988	1.64606			81	36	A+T- to A+T-	2.1352	1.84829	1.05712			81	30	A+T- to A+T+	1.87014	1.43966	4.76408			81	30	A+T- to A+T+	1.87014	1.50637	6.61478			81	30	A+T- to A+T+	1.87014	-0.30148	0.79249
82	37	A+T- to A+T-	0	-1.64473	-4.95358			82	37	A+T- to A+T-	0	2.10125	0.323375			82	37	A+T- to A+T-	0	-1.32065	-0.196108			82	30	A+T- to A+T+	3.96014	1.43966	4.3668			82	30	A+T- to A+T+	3.96014	1.50637	-1.18193			82	30	A+T- to A+T+	3.96014	-0.30148	-5.83753
83	37	A+T- to A+T-	2.14776	-1.64473	1.91724			83	37	A+T- to A+T-	2.14776	2.10125	-0.269635			83	37	A+T- to A+T-	2.14776	-1.32065	-0.619231			83	31	A+T- to A+T+	0	0.459747	4.7552			83	31	A+T- to A+T+	0	-0.875772	-1.5362			83	31	A+T- to A+T+	0	-0.893809	-0.295393
84	38	A+T- to A+T-	0	1.21259	14.4461			84	38	A+T- to A+T-	0	4.54144	4.08004			84	38	A+T- to A+T-	0	4.68098	3.70014			84	31	A+T- to A+T+	1.88509	0.459747	6.49415			84	31	A+T- to A+T+	1.88509	-0.875772	0.0355577			84	31	A+T- to A+T+	1.88509	-0.893809	-0.156634
85	38	A+T- to A+T-	2.22932	1.21259	9.16323			85	38	A+T- to A+T-	2.22932	4.54144	3.17097			85	38	A+T- to A+T-	2.22932	4.68098	3.07597			85	31	A+T- to A+T+	4.09509	0.459747	8.91134			85	31	A+T- to A+T+	4.09509	-0.875772	-1.8035			85	31	A+T- to A+T+	4.09509	-0.893809	-0.931745
86	39	A+T- to A+T-	0	4.45342	-0.362712			86	39	A+T- to A+T-	0	5.5264	1.43382			86	39	A+T- to A+T-	0	2.71043	-0.0271663			86	32	A+T- to A+T+	0	1.10943	5.62351			86	32	A+T- to A+T+	0	9.80988	2.4367			86	32	A+T- to A+T+	0	3.00636	0.712705
87	39	A+T- to A+T-	1.79548	4.45342	7.86415			87	39	A+T- to A+T-	1.79548	5.5264	-0.164809			87	39	A+T- to A+T-	1.79548	2.71043	0.058208			87	32	A+T- to A+T+	2.26704	1.10943	6.76096			87	32	A+T- to A+T+	2.26704	9.80988	3.41547			87	32	A+T- to A+T+	2.26704	3.00636	0.245158
88	40	A+T- to A+T-	0	-11.6394	-2.65566			88	40	A+T- to A+T-	0	-4.06102	-0.440114			88	40	A+T- to A+T-	0	-5.49461	-0.165354			88	32	A+T- to A+T+	4.18704	1.10943	8.84584			88	32	A+T- to A+T+	4.18704	9.80988	5.49297			88	32	A+T- to A+T+	4.18704	3.00636	1.09729
89	40	A+T- to A+T-	2.10904	-11.6394	-0.445875			89	40	A+T- to A+T-	2.10904	-4.06102	-0.273137			89	40	A+T- to A+T-	2.10904	-5.49461	-0.736905			89	33	A+T- to A+T+	0	-3.57305	7.68448			89	33	A+T- to A+T+	0	3.39512	2.94173			89	33	A+T- to A+T+	0	0.256942	0.368517
90	41	A+T- to A+T-	0	-0.0478836	0.0323062			90	41	A+T- to A+T-	0	-2.79858	0.112091			90	41	A+T- to A+T-	0	-3.86451	-0.539657			90	33	A+T- to A+T+	2.02175	-3.57305	6.43442			90	33	A+T- to A+T+	2.02175	3.39512	3.20914			90	33	A+T- to A+T+	2.02175	0.256942	1.47397
91	41	A+T- to A+T-	2.02091	-0.0478836	-0.615867			91	41	A+T- to A+T-	2.02091	-2.79858	-2.30291			91	41	A+T- to A+T-	2.02091	-3.86451	-0.982676			91	33	A+T- to A+T+	4.08175	-3.57305	4.54705			91	33	A+T- to A+T+	4.08175	3.39512	8.34772			91	33	A+T- to A+T+	4.08175	0.256942	3.7978
92	42	A+T- to A+T-	0	3.32659	6.0725			92	42	A+T- to A+T-	0	3.8862	-0.62445			92	42	A+T- to A+T-	0	2.48938	-0.182137			92	34	A+T- to A+T+	0	-5.03385	-3.26731			92	34	A+T- to A+T+	0	2.78167	-0.69508			92	34	A+T- to A+T+	0	1.60365	0.00683014
93	42	A+T- to A+T-	2.01124	3.32659	3.18463			93	42	A+T- to A+T-	2.01124	3.8862	-0.56922			93	42	A+T- to A+T-	2.01124	2.48938	-0.146025			93	34	A+T- to A+T+	2.25761	-5.03385	-2.06996			93	34	A+T- to A+T+	2.25761	2.78167	0.0485482			93	34	A+T- to A+T+	2.25761	1.60365	0.413846
94	43	A+T- to A+T-	0	7.1001	3.79046			94	43	A+T- to A+T-	0	4.0368	-0.837469			94	43	A+T- to A+T-	0	2.73635	-0.233669			94	35	A+T- to A+T+	0	3.25429	5.39144			94	35	A+T- to A+T+	0	6.22547	1.73289			94	35	A+T- to A+T+	0	1.79342	0.860655
95	43	A+T- to A+T-	1.93073	7.1001	6.31457			95	43	A+T- to A+T-	1.93073	4.0368	0.542044			95	43	A+T- to A+T-	1.93073	2.73635	0.66209			95	35	A+T- to A+T+	1.83871	3.25429	1.3843			95	35	A+T- to A+T+	1.83871	6.22547	2.42149			95	35	A+T- to A+T+	1.83871	1.79342	1.00266
96	44	A+T- to A+T-	0	-2.93045	-3.30838			96	44	A+T- to A+T-	0	-3.21516	-1.13385			96	44	A+T- to A+T-	0	-5.11603	-2.64818			96	35	A+T- to A+T+	4.00871	3.25429	1.75313			96	35	A+T- to A+T+	4.00871	6.22547	2.79216			96	35	A+T- to A+T+	4.00871	1.79342	1.79589
97	44	A+T- to A+T-	2.0435	-2.93045	1.04332			97	44	A+T- to A+T-	2.0435	-3.21516	1.0612			97	44	A+T- to A+T-	2.0435	-5.11603	0.0218581			97	36	A+T- to A+T+	0	-0.122859	5.05711			97	36	A+T- to A+T+	0	3.59865	3.04677			97	36	A+T- to A+T+	0	0.449132	0.217699
98	45	A+T- to A+T-	0	4.55365	-4.57251			98	45	A+T- to A+T-	0	1.35689	-0.484984			98	45	A+T- to A+T-	0	1.9012	-0.38724			98	36	A+T- to A+T+	2.1553	-0.122859	8.75654			98	36	A+T- to A+T+	2.1553	3.59865	8.56413			98	36	A+T- to A+T+	2.1553	0.449132	0.864132
99	45	A+T- to A+T-	2.08636	4.55365	-2.03134			99	45	A+T- to A+T-	2.08636	1.35689	-0.47089			99	45	A+T- to A+T-	2.08636	1.9012	-0.931224			99	36	A+T- to A+T+	3.9353	-0.122859	11.1437			99	36	A+T- to A+T+	3.9353	3.59865	14.6338			99	36	A+T- to A+T+	3.9353	0.449132	1.19032
100	46	A+T- to A+T-	0	-2.70999	-0.990681			100	46	A+T- to A+T-	0	0.882152	-0.174929			100	46	A+T- to A+T-	0	1.82494	0.72593			100	37	A+T- to A+T+	0	-4.01464	0.267531			100	37	A+T- to A+T+	0	-1.97988	-2.55242			100	37	A+T- to A+T+	0	-2.34641	-1.0372
101	46	A+T- to A+T-	2.30673	-2.70999	1.87484			101	46	A+T- to A+T-	2.30673	0.882152	2.52254			101	46	A+T- to A+T-	2.30673	1.82494	0.786371			101	37	A+T- to A+T+	2.29895	-4.01464	-3.52865			101	37	A+T- to A+T+	2.29895	-1.97988	-1.86353			101	37	A+T- to A+T+	2.29895	-2.34641	-0.432797
102	47	A+T- to A+T-	0	-19.8717	4.3563			102	47	A+T- to A+T-	0	-11.0313	-0.911333			102	47	A+T- to A+T-	0	-6.84152	-0.768923			102	38	A+T- to A+T+	0	-0.031043	0.19274			102	38	A+T- to A+T+	0	-0.802974	-6.23239			102	38	A+T- to A+T+	0	-3.32309	-2.77322
103	47	A+T- to A+T-	2.18237	-19.8717	1.16918			103	47	A+T- to A+T-	2.18237	-11.0313	-2.71767			103	47	A+T- to A+T-	2.18237	-6.84152	-2.38198			103	38	A+T- to A+T+	1.89287	-0.031043	0.269647			103	38	A+T- to A+T+	1.89287	-0.802974	-8.21589			103	38	A+T- to A+T+	1.89287	-3.32309	-2.41339
104	48	A+T- to A+T-	0	-0.807807	-2.24607			104	48	A+T- to A+T-	0	7.20653	0.352829			104	48	A+T- to A+T-	0	1.38164	-0.624187			104	38	A+T- to A+T+	4.05287	-0.031043	2.02422			104	38	A+T- to A+T+	4.05287	-0.802974	-9.50825			104	38	A+T- to A+T+	4.05287	-3.32309	-3.87506
105	48	A+T- to A+T-	2.16373	-0.807807	1.09086			105	48	A+T- to A+T-	2.16373	7.20653	-0.331997			105	48	A+T- to A+T-	2.16373	1.38164	-0.068
106	49	A+T- to A+T-	0	-0.71668	6.2967			106	49	A+T- to A+T-	0	4.26419	0.699158			106	49	A+T- to A+T-	0	3.53473	-0.0897979
107	49	A+T- to A+T-	2.46138	-0.71668	2.63406			107	49	A+T- to A+T-	2.46138	4.26419	0.99775			107	49	A+T- to A+T-	2.46138	3.53473	-0.0854972
108	50	A+T- to A+T-	0	-2.04837	3.41779			108	50	A+T- to A+T-	0	-7.74468	-0.708787			108	50	A+T- to A+T-	0	-3.39852	1.1508
109	50	A+T- to A+T-	2.17517	-2.04837	1.55728			109	50	A+T- to A+T-	2.17517	-7.74468	0.441054			109	50	A+T- to A+T-	2.17517	-3.39852	1.22018
110	51	A+T- to A+T-	0	8.44333	-1.00293			110	51	A+T- to A+T-	0	-4.46988	-1.03537			110	51	A+T- to A+T-	0	-3.8173	-1.16344
111	51	A+T- to A+T-	2.25157	8.44333	-4.36889			111	51	A+T- to A+T-	2.25157	-4.46988	-0.862787			111	51	A+T- to A+T-	2.25157	-3.8173	-0.85238
112	52	A+T- to A+T-	0	-4.40195	-9.84933			112	52	A+T- to A+T-	0	2.51504	-0.334835			112	52	A+T- to A+T-	0	-0.133219	0.0655946
113	52	A+T- to A+T-	2.2048	-4.40195	-3.87437			113	52	A+T- to A+T-	2.2048	2.51504	-1.45148			113	52	A+T- to A+T-	2.2048	-0.133219	-0.18193
114	53	A+T- to A+T-	0	-8.215	2.69728			114	53	A+T- to A+T-	0	-1.20604	0.870305			114	53	A+T- to A+T-	0	0.293301	-0.238794
115	53	A+T- to A+T-	2.17899	-8.215	1.27793			115	53	A+T- to A+T-	2.17899	-1.20604	-0.242524			115	53	A+T- to A+T-	2.17899	0.293301	-0.445995
116	54	A+T- to A+T-	0	2.92337	3.78268			116	54	A+T- to A+T-	0	2.07596	-0.462878			116	54	A+T- to A+T-	0	4.63826	-1.49726
117	54	A+T- to A+T-	1.88656	2.92337	-0.234138			117	54	A+T- to A+T-	1.88656	2.07596	-1.77982			117	54	A+T- to A+T-	1.88656	4.63826	-0.777938
118	55	A+T- to A+T-	0	-0.80819	5.58526			118	55	A+T- to A+T-	0	4.07764	-1.00799			118	55	A+T- to A+T-	0	-1.07912	-0.749523
119	55	A+T- to A+T-	2.04653	-0.80819	2.36318			119	55	A+T- to A+T-	2.04653	4.07764	0.794877			119	55	A+T- to A+T-	2.04653	-1.07912	0.601742
120	56	A+T- to A+T-	0	-5.97581	-2.05026			120	56	A+T- to A+T-	0	-3.02661	-1.90409			120	56	A+T- to A+T-	0	-2.24965	-0.0118706
121	56	A+T- to A+T-	2.1145	-5.97581	-4.12105			121	56	A+T- to A+T-	2.1145	-3.02661	-4.4332			121	56	A+T- to A+T-	2.1145	-2.24965	-2.28499
122	57	A+T- to A+T-	0	11.3859	3.06592			122	57	A+T- to A+T-	0	-2.8394	-2.18008			122	57	A+T- to A+T-	0	-3.47738	-1.17246
123	57	A+T- to A+T-	0.977413	11.3859	2.30012			123	57	A+T- to A+T-	0.977413	-2.8394	-4.55794			123	57	A+T- to A+T-	0.977413	-3.47738	-2.69303
124	57	A+T- to A+T-	2.02845	11.3859	1.56568			124	57	A+T- to A+T-	2.02845	-2.8394	-3.70135			124	57	A+T- to A+T-	2.02845	-3.47738	-2.44605
125	57	A+T- to A+T-	4.29845	11.3859	2.61965			125	57	A+T- to A+T-	4.29845	-2.8394	-4.16204			125	57	A+T- to A+T-	4.29845	-3.47738	-2.8842
126	58	A+T- to A+T-	0	-4.42132	1.70653			126	58	A+T- to A+T-	0	0.751282	0.456375			126	58	A+T- to A+T-	0	-0.806641	-1.29196
127	58	A+T- to A+T-	2.06466	-4.42132	-0.443793			127	58	A+T- to A+T-	2.06466	0.751282	5.05941			127	58	A+T- to A+T-	2.06466	-0.806641	2.18034
128	59	A+T- to A+T-	0	-3.04932	5.84296			128	59	A+T- to A+T-	0	1.58935	-0.513981			128	59	A+T- to A+T-	0	2.02092	-0.69146
129	59	A+T- to A+T-	2.10364	-3.04932	3.56992			129	59	A+T- to A+T-	2.10364	1.58935	-2.05736			129	59	A+T- to A+T-	2.10364	2.02092	-1.21854
130	60	A+T- to A+T-	0	-2.59834	7.2309			130	60	A+T- to A+T-	0	-6.8023	-1.47906			130	60	A+T- to A+T-	0	-4.27979	-0.0711568
131	60	A+T- to A+T-	2.00292	-2.59834	5.07168			131	60	A+T- to A+T-	2.00292	-6.8023	-1.69062			131	60	A+T- to A+T-	2.00292	-4.27979	0.112859
132	61	A+T- to A+T-	0	-1.06473	1.96794			132	61	A+T- to A+T-	0	1.76953	0.149559			132	61	A+T- to A+T-	0	1.60211	-0.207473
133	61	A+T- to A+T-	1.95433	-1.06473	5.66775			133	61	A+T- to A+T-	1.95433	1.76953	0.468647			133	61	A+T- to A+T-	1.95433	1.60211	0.218597
134	62	A+T- to A+T-	0	-6.78921	9.83573			134	62	A+T- to A+T-	0	-5.39699	1.02066			134	62	A+T- to A+T-	0	-1.87356	-1.3156
135	62	A+T- to A+T-	2.30028	-6.78921	9.5447			135	62	A+T- to A+T-	2.30028	-5.39699	1.06882			135	62	A+T- to A+T-	2.30028	-1.87356	-0.649122
136	63	A+T- to A+T-	0	-3.69218	4.66571			136	63	A+T- to A+T-	0	-6.97069	-1.85946			136	63	A+T- to A+T-	0	-4.50888	-0.503348
137	63	A+T- to A+T-	2.00346	-3.69218	-0.208192			137	63	A+T- to A+T-	2.00346	-6.97069	0.366768			137	63	A+T- to A+T-	2.00346	-4.50888	1.79286
138	64	A+T- to A+T-	0	-2.07914	-2.70991			138	64	A+T- to A+T-	0	1.55129	-0.523625			138	64	A+T- to A+T-	0	1.47323	-0.630348
139	64	A+T- to A+T-	2.06595	-2.07914	-2.10078			139	64	A+T- to A+T-	2.06595	1.55129	-1.15825			139	64	A+T- to A+T-	2.06595	1.47323	-1.10314
140	65	A+T- to A+T-	0	-5.78905	2.10686			140	65	A+T- to A+T-	0	-8.24963	0.696833			140	65	A+T- to A+T-	0	-7.5757	-0.120362
141	65	A+T- to A+T-	2.01871	-5.78905	2.79322			141	65	A+T- to A+T-	2.01871	-8.24963	0.5736			141	65	A+T- to A+T-	2.01871	-7.5757	0.341314
142	66	A+T- to A+T-	0	4.95018	-1.66076			142	66	A+T- to A+T-	0	0.894903	-0.0638636			142	66	A+T- to A+T-	0	0.210152	-0.194436
143	66	A+T- to A+T-	1.9442	4.95018	-0.0190506			143	66	A+T- to A+T-	1.9442	0.894903	-0.181615			143	66	A+T- to A+T-	1.9442	0.210152	0.632443
144	67	A+T- to A+T-	0	-1.26619	1.19179			144	67	A+T- to A+T-	0	-2.55794	-1.08299			144	67	A+T- to A+T-	0	-1.36546	0.333882
145	67	A+T- to A+T-	2.17085	-1.26619	-1.12302			145	67	A+T- to A+T-	2.17085	-2.55794	-0.748254			145	67	A+T- to A+T-	2.17085	-1.36546	0.25245
146	68	A+T- to A+T-	0	-2.28484	4.59328			146	68	A+T- to A+T-	0	2.53623	0.291448			146	68	A+T- to A+T-	0	2.89459	0.311067
147	68	A+T- to A+T-	2.02641	-2.28484	4.80793			147	68	A+T- to A+T-	2.02641	2.53623	1.59335			147	68	A+T- to A+T-	2.02641	2.89459	0.979289
148	69	A+T- to A+T-	0	-6.86771	0.868516			148	69	A+T- to A+T-	0	-3.39931	-0.622871			148	69	A+T- to A+T-	0	-3.97843	0.538222
149	69	A+T- to A+T-	2.09132	-6.86771	3.18656			149	69	A+T- to A+T-	2.09132	-3.39931	1.16966			149	69	A+T- to A+T-	2.09132	-3.97843	1.05101
150	70	A+T- to A+T-	0	3.72094	2.30335			150	70	A+T- to A+T-	0	3.55397	0.447661			150	70	A+T- to A+T-	0	-0.0571247	0.950824
151	70	A+T- to A+T-	2.0765	3.72094	2.76473			151	70	A+T- to A+T-	2.0765	3.55397	2.01953			151	70	A+T- to A+T-	2.0765	-0.0571247	0.325206
152	71	A+T- to A+T-	0	1.99168	-1.89659			152	71	A+T- to A+T-	0	-1.80429	-1.07604			152	71	A+T- to A+T-	0	-2.03946	0.0794652
153	71	A+T- to A+T-	2.02221	1.99168	-0.419068			153	71	A+T- to A+T-	2.02221	-1.80429	-0.522378			153	71	A+T- to A+T-	2.02221	-2.03946	0.004666
154	72	A+T- to A+T-	0	4.35728	12.5351			154	72	A+T- to A+T-	0	4.89378	-0.660565			154	72	A+T- to A+T-	0	4.48813	-0.445032
155	72	A+T- to A+T-	2.09743	4.35728	9.10875			155	72	A+T- to A+T-	2.09743	4.89378	-0.0640868			155	72	A+T- to A+T-	2.09743	4.48813	-0.971437
156	73	A+T- to A+T-	0	-6.37587	2.85262			156	73	A+T- to A+T-	0	-3.07174	-1.2554			156	73	A+T- to A+T-	0	-3.06279	-1.7904
157	73	A+T- to A+T-	2.00242	-6.37587	1.29347			157	73	A+T- to A+T-	2.00242	-3.07174	-0.924376			157	73	A+T- to A+T-	2.00242	-3.06279	-0.698382
158	74	A+T- to A+T-	0	4.71788	2.49369			158	74	A+T- to A+T-	0	7.05191	1.15791			158	74	A+T- to A+T-	0	6.47291	-1.03047
159	74	A+T- to A+T-	1.9791	4.71788	3.88177			159	74	A+T- to A+T-	1.9791	7.05191	1.74224			159	74	A+T- to A+T-	1.9791	6.47291	0.199014
160	75	A+T- to A+T-	0	0.873474	-2.21845			160	75	A+T- to A+T-	0	-0.355698	-2.67632			160	75	A+T- to A+T-	0	-1.23797	-1.04942
161	75	A+T- to A+T-	2.113	0.873474	1.0611			161	75	A+T- to A+T-	2.113	-0.355698	-0.833637			161	75	A+T- to A+T-	2.113	-1.23797	-0.644788
162	76	A+T- to A+T-	0	4.3568	-5.21506			162	76	A+T- to A+T-	0	2.3475	-2.49739			162	76	A+T- to A+T-	0	-1.15461	0.194524
163	76	A+T- to A+T-	2.03749	4.3568	-1.35105			163	76	A+T- to A+T-	2.03749	2.3475	-0.164883			163	76	A+T- to A+T-	2.03749	-1.15461	0.685658
164	77	A+T- to A+T-	0	2.08234	5.73196			164	77	A+T- to A+T-	0	3.0988	0.0388303			164	77	A+T- to A+T-	0	2.29884	-0.342756
165	77	A+T- to A+T-	1.1499	2.08234	8.1543			165	77	A+T- to A+T-	1.1499	3.0988	-1.06407			165	77	A+T- to A+T-	1.1499	2.29884	-0.865497
166	77	A+T- to A+T-	1.98396	2.08234	8.85205			166	77	A+T- to A+T-	1.98396	3.0988	0.53396			166	77	A+T- to A+T-	1.98396	2.29884	0.0200033
167	78	A+T- to A+T-	0	-1.28571	0.207744			167	78	A+T- to A+T-	0	-0.45567	-2.83869			167	78	A+T- to A+T-	0	-0.659323	-2.56141
168	78	A+T- to A+T-	1.79691	-1.28571	1.23885			168	78	A+T- to A+T-	1.79691	-0.45567	1.73031			168	78	A+T- to A+T-	1.79691	-0.659323	1.78715
169	79	A+T- to A+T-	0	2.80998	1.71664			169	79	A+T- to A+T-	0	1.18045	-1.55211			169	79	A+T- to A+T-	0	0.403104	-0.38588
170	79	A+T- to A+T-	2.04511	2.80998	6.08613			170	79	A+T- to A+T-	2.04511	1.18045	1.22802			170	79	A+T- to A+T-	2.04511	0.403104	3.50269
171	79	A+T- to A+T-	3.86511	2.80998	1.1257			171	79	A+T- to A+T-	3.86511	1.18045	-0.777937			171	79	A+T- to A+T-	3.86511	0.403104	0.57424
172	79	A+T- to A+T-	6.37511	2.80998	-3.49697			172	79	A+T- to A+T-	6.37511	1.18045	0.890253			172	79	A+T- to A+T-	6.37511	0.403104	2.4821
173	80	A+T- to A+T-	0	-2.28276	4.99135			173	80	A+T- to A+T-	0	-2.67432	-0.473582			173	80	A+T- to A+T-	0	-1.87009	-0.316566
174	80	A+T- to A+T-	3.06191	-2.28276	2.00443			174	80	A+T- to A+T-	3.06191	-2.67432	-0.288878			174	80	A+T- to A+T-	3.06191	-1.87009	-0.439422
175	80	A+T- to A+T-	4.24191	-2.28276	4.66327			175	80	A+T- to A+T-	4.24191	-2.67432	-2.0151			175	80	A+T- to A+T-	4.24191	-1.87009	-1.39729
176	80	A+T- to A+T-	6.01191	-2.28276	1.57658			176	80	A+T- to A+T-	6.01191	-2.67432	0.583062			176	80	A+T- to A+T-	6.01191	-1.87009	-0.564837
177	81	A+T- to A+T-	0	6.59356	0.178079			177	81	A+T- to A+T-	0	10.6599	0.253764			177	81	A+T- to A+T-	0	8.49631	1.33141
178	81	A+T- to A+T-	2.00821	6.59356	11.3297			178	81	A+T- to A+T-	2.00821	10.6599	1.20162			178	81	A+T- to A+T-	2.00821	8.49631	1.38684
179	81	A+T- to A+T-	4.48821	6.59356	7.75836			179	81	A+T- to A+T-	4.48821	10.6599	0.832069			179	81	A+T- to A+T-	4.48821	8.49631	0.968441
180	81	A+T- to A+T-	6.27821	6.59356	10.9993			180	81	A+T- to A+T-	6.27821	10.6599	0.521241			180	81	A+T- to A+T-	6.27821	8.49631	0.893617
181	82	A+T- to A+T-	0	-6.34896	7.32826			181	82	A+T- to A+T-	0	-3.19788	0.279322			181	82	A+T- to A+T-	0	-4.86412	0.826648
182	82	A+T- to A+T-	4.17223	-6.34896	6.48012			182	82	A+T- to A+T-	4.17223	-3.19788	-1.68807			182	82	A+T- to A+T-	4.17223	-4.86412	-0.158859
183	83	A+T- to A+T-	0	-1.18579	3.50988			183	83	A+T- to A+T-	0	4.58424	-0.0764202			183	83	A+T- to A+T-	0	1.14234	-0.686581
184	83	A+T- to A+T-	2.22	-1.18579	3.9656			184	83	A+T- to A+T-	2.22	4.58424	-1.18305			184	83	A+T- to A+T-	2.22	1.14234	-0.66905
185	83	A+T- to A+T-	4.23	-1.18579	4.34073			185	83	A+T- to A+T-	4.23	4.58424	-1.0618			185	83	A+T- to A+T-	4.23	1.14234	-0.763476
186	84	A+T- to A+T-	0	1.28372	0.0264048			186	84	A+T- to A+T-	0	6.71261	-2.55623			186	84	A+T- to A+T-	0	4.58841	-0.0497855
187	84	A+T- to A+T-	2.05879	1.28372	0.233185			187	84	A+T- to A+T-	2.05879	6.71261	-1.55288			187	84	A+T- to A+T-	2.05879	4.58841	-0.0942586
188	85	A+T- to A+T-	0	-2.69047	-0.351069			188	85	A+T- to A+T-	0	-0.272663	-1.49282			188	85	A+T- to A+T-	0	-2.04223	-1.07175
189	85	A+T- to A+T-	2.02613	-2.69047	2.23605			189	85	A+T- to A+T-	2.02613	-0.272663	0.14929			189	85	A+T- to A+T-	2.02613	-2.04223	-0.156764
190	85	A+T- to A+T-	4.03613	-2.69047	-1.93502			190	85	A+T- to A+T-	4.03613	-0.272663	-0.137185			190	85	A+T- to A+T-	4.03613	-2.04223	-0.174632
191	86	A+T- to A+T-	0	1.62619	-6.7296			191	86	A+T- to A+T-	0	2.69908	-0.255377			191	86	A+T- to A+T-	0	4.03459	0.272197
192	86	A+T- to A+T-	2.01	1.62619	-2.14822			192	86	A+T- to A+T-	2.01	2.69908	0.404212			192	86	A+T- to A+T-	2.01	4.03459	0.267409
193	87	A+T- to A+T-	0	7.18955	-7.68249			193	87	A+T- to A+T-	0	3.30655	0.678973			193	87	A+T- to A+T-	0	2.85117	1.38639
194	87	A+T- to A+T-	1.14716	7.18955	-7.13878			194	87	A+T- to A+T-	1.14716	3.30655	-1.23459			194	87	A+T- to A+T-	1.14716	2.85117	0.74649
195	87	A+T- to A+T-	2.23949	7.18955	-2.3878			195	87	A+T- to A+T-	2.23949	3.30655	1.45564			195	87	A+T- to A+T-	2.23949	2.85117	1.8602
196	88	A+T- to A+T-	0	-3.17317	9.06203			196	88	A+T- to A+T-	0	-2.65896	-0.407953			196	88	A+T- to A+T-	0	-3.24735	-0.29939
197	88	A+T- to A+T-	2.15092	-3.17317	4.64111			197	88	A+T- to A+T-	2.15092	-2.65896	0.17558			197	88	A+T- to A+T-	2.15092	-3.24735	0.514234
198	88	A+T- to A+T-	3.90092	-3.17317	5.33387			198	88	A+T- to A+T-	3.90092	-2.65896	1.40046			198	88	A+T- to A+T-	3.90092	-3.24735	0.641919
199	88	A+T- to A+T-	6.11092	-3.17317	5.41876			199	88	A+T- to A+T-	6.11092	-2.65896	1.66574			199	88	A+T- to A+T-	6.11092	-3.24735	0.51015
200	89	A+T- to A+T-	0	-2.32863	-6.26221			200	89	A+T- to A+T-	0	-1.31587	-1.56304			200	89	A+T- to A+T-	0	-1.88346	-1.08482
201	89	A+T- to A+T-	1.90099	-2.32863	-1.26387			201	89	A+T- to A+T-	1.90099	-1.31587	-0.706458			201	89	A+T- to A+T-	1.90099	-1.88346	-0.803493
202	89	A+T- to A+T-	3.97099	-2.32863	-2.60984			202	89	A+T- to A+T-	3.97099	-1.31587	-1.16647			202	89	A+T- to A+T-	3.97099	-1.88346	-0.467226
203	89	A+T- to A+T-	6.02099	-2.32863	-1.56005			203	89	A+T- to A+T-	6.02099	-1.31587	-0.27489			203	89	A+T- to A+T-	6.02099	-1.88346	0.0320174
204	90	A+T- to A+T-	0	-2.69594	3.11853			204	90	A+T- to A+T-	0	-6.30674	0.203459			204	90	A+T- to A+T-	0	-4.7512	0.925468
205	90	A+T- to A+T-	1.13073	-2.69594	2.0511			205	90	A+T- to A+T-	1.13073	-6.30674	-1.07491			205	90	A+T- to A+T-	1.13073	-4.7512	0.143175
206	90	A+T- to A+T-	2.1165	-2.69594	-0.502489			206	90	A+T- to A+T-	2.1165	-6.30674	-1.64575			206	90	A+T- to A+T-	2.1165	-4.7512	0.485015
207	90	A+T- to A+T-	3.8765	-2.69594	-4.54184			207	90	A+T- to A+T-	3.8765	-6.30674	-3.49762			207	90	A+T- to A+T-	3.8765	-4.7512	-0.337456
208	91	A+T- to A+T-	0	-2.83179	0.456812			208	91	A+T- to A+T-	0	-1.52105	0.346726			208	91	A+T- to A+T-	0	-2.53028	-0.854312
209	91	A+T- to A+T-	1.94152	-2.83179	1.78803			209	91	A+T- to A+T-	1.94152	-1.52105	-0.189527			209	91	A+T- to A+T-	1.94152	-2.53028	-0.947323
210	91	A+T- to A+T-	3.93152	-2.83179	4.40695			210	91	A+T- to A+T-	3.93152	-1.52105	0.3714			210	91	A+T- to A+T-	3.93152	-2.53028	-1.83212
211	91	A+T- to A+T-	5.90152	-2.83179	3.6052			211	91	A+T- to A+T-	5.90152	-1.52105	0.486382			211	91	A+T- to A+T-	5.90152	-2.53028	-0.943218
212	92	A+T- to A+T-	0	-0.0860114	1.57461			212	92	A+T- to A+T-	0	3.40324	-1.15176			212	92	A+T- to A+T-	0	-0.575618	0.67597
213	92	A+T- to A+T-	1.98	-0.0860114	0.739174			213	92	A+T- to A+T-	1.98	3.40324	-1.25827			213	92	A+T- to A+T-	1.98	-0.575618	0.412933
214	93	A+T- to A+T-	0	-2.69196	0.830529			214	93	A+T- to A+T-	0	4.55746	0.408913			214	93	A+T- to A+T-	0	-2.62443	-0.949393
215	93	A+T- to A+T-	1.16906	-2.69196	1.3567			215	93	A+T- to A+T-	1.16906	4.55746	-0.514017			215	93	A+T- to A+T-	1.16906	-2.62443	-1.01567
216	93	A+T- to A+T-	2.21809	-2.69196	2.82558			216	93	A+T- to A+T-	2.21809	4.55746	-0.869596			216	93	A+T- to A+T-	2.21809	-2.62443	-1.07275
217	94	A+T- to A+T-	0	15.8094	2.35738			217	94	A+T- to A+T-	0	-4.92037	-1.36291			217	94	A+T- to A+T-	0	-1.09067	0.505089
218	94	A+T- to A+T-	1.56	15.8094	1.87012			218	94	A+T- to A+T-	1.56	-4.92037	-1.35269			218	94	A+T- to A+T-	1.56	-1.09067	0.375631
219	94	A+T- to A+T-	3.74	15.8094	0.0201433			219	94	A+T- to A+T-	3.74	-4.92037	0.134372			219	94	A+T- to A+T-	3.74	-1.09067	0.974983
220	95	A+T- to A+T-	0	-1.61955	8.14836			220	95	A+T- to A+T-	0	3.45825	0.776494			220	95	A+T- to A+T-	0	4.21579	-0.362795
221	95	A+T- to A+T-	1.97	-1.61955	3.99247			221	95	A+T- to A+T-	1.97	3.45825	-0.414156			221	95	A+T- to A+T-	1.97	4.21579	-0.959203
222	96	A+T- to A+T-	0	-0.455863	0.527697			222	96	A+T- to A+T-	0	3.12087	-2.17594			222	96	A+T- to A+T-	0	2.39834	-0.959428
223	96	A+T- to A+T-	1.91219	-0.455863	-2.95824			223	96	A+T- to A+T-	1.91219	3.12087	-1.24055			223	96	A+T- to A+T-	1.91219	2.39834	-0.809507
224	96	A+T- to A+T-	4.00219	-0.455863	-2.07731			224	96	A+T- to A+T-	4.00219	3.12087	-0.666338			224	96	A+T- to A+T-	4.00219	2.39834	-0.989267
225	96	A+T- to A+T-	6.03219	-0.455863	-2.34583			225	96	A+T- to A+T-	6.03219	3.12087	-1.34222			225	96	A+T- to A+T-	6.03219	2.39834	-1.17579
226	97	A+T- to A+T-	0	2.47419	6.69409			226	97	A+T- to A+T-	0	2.9479	-2.30753			226	97	A+T- to A+T-	0	2.71098	-0.949903
227	97	A+T- to A+T-	1.83313	2.47419	4.90681			227	97	A+T- to A+T-	1.83313	2.9479	-0.876079			227	97	A+T- to A+T-	1.83313	2.71098	-0.0491715
228	97	A+T- to A+T-	3.78313	2.47419	5.35747			228	97	A+T- to A+T-	3.78313	2.9479	-0.938267			228	97	A+T- to A+T-	3.78313	2.71098	0.0195767
229	97	A+T- to A+T-	5.98313	2.47419	6.92283			229	97	A+T- to A+T-	5.98313	2.9479	-1.75617			229	97	A+T- to A+T-	5.98313	2.71098	-2.19887
230	98	A+T- to A+T-	0	-0.488952	6.3089			230	98	A+T- to A+T-	0	3.92466	0.406887			230	98	A+T- to A+T-	0	2.81084	-0.4741
231	98	A+T- to A+T-	1.65	-0.488952	4.80562			231	98	A+T- to A+T-	1.65	3.92466	-0.865563			231	98	A+T- to A+T-	1.65	2.81084	-0.92607
232	99	A+T- to A+T-	0	3.91816	5.79128			232	99	A+T- to A+T-	0	3.38496	0.794869			232	99	A+T- to A+T-	0	1.60735	0.684036
233	99	A+T- to A+T-	1.90078	3.91816	3.94434			233	99	A+T- to A+T-	1.90078	3.38496	0.948393			233	99	A+T- to A+T-	1.90078	1.60735	2.00836
234	99	A+T- to A+T-	4.09078	3.91816	1.13171			234	99	A+T- to A+T-	4.09078	3.38496	1.70692			234	99	A+T- to A+T-	4.09078	1.60735	2.98601
235	100	A+T- to A+T-	0	1.35897	3.41579			235	100	A+T- to A+T-	0	2.88785	-0.871203			235	100	A+T- to A+T-	0	2.41636	-0.134062
236	100	A+T- to A+T-	2.24739	1.35897	1.93348			236	100	A+T- to A+T-	2.24739	2.88785	-0.356524			236	100	A+T- to A+T-	2.24739	2.41636	0.589946
237	100	A+T- to A+T-	3.67739	1.35897	0.524944			237	100	A+T- to A+T-	3.67739	2.88785	0.575351			237	100	A+T- to A+T-	3.67739	2.41636	0.59718
238	101	A+T- to A+T-	0	1.84468	-1.29051			238	101	A+T- to A+T-	0	-0.353059	-0.233455			238	101	A+T- to A+T-	0	-0.816865	-0.0204364
239	101	A+T- to A+T-	2.20256	1.84468	-0.201405			239	101	A+T- to A+T-	2.20256	-0.353059	0.58824			239	101	A+T- to A+T-	2.20256	-0.816865	-0.0279437
240	102	A+T- to A+T-	0	-0.0796393	-1.00766			240	102	A+T- to A+T-	0	2.70448	0.615543			240	102	A+T- to A+T-	0	2.06551	2.07248
241	102	A+T- to A+T-	2.37237	-0.0796393	0.585643			241	102	A+T- to A+T-	2.37237	2.70448	0.963376			241	102	A+T- to A+T-	2.37237	2.06551	3.0701
242	102	A+T- to A+T-	4.70237	-0.0796393	-0.0420244			242	102	A+T- to A+T-	4.70237	2.70448	-0.133445			242	102	A+T- to A+T-	4.70237	2.06551	4.12662
243	103	A+T- to A+T-	0	4.90671	-1.69489			243	103	A+T- to A+T-	0	1.00508	0.268108			243	103	A+T- to A+T-	0	1.76587	0.268039
244	103	A+T- to A+T-	2.6	4.90671	-2.35997			244	103	A+T- to A+T-	2.6	1.00508	0.412315			244	103	A+T- to A+T-	2.6	1.76587	0.0476352
245	104	A+T- to A+T-	0	-1.21076	2.4794			245	104	A+T- to A+T-	0	3.26937	-0.843827			245	104	A+T- to A+T-	0	3.84279	-0.210871
246	104	A+T- to A+T-	2.30257	-1.21076	7.0217			246	104	A+T- to A+T-	2.30257	3.26937	0.190085			246	104	A+T- to A+T-	2.30257	3.84279	0.283587
247	104	A+T- to A+T-	3.62257	-1.21076	0.523167			247	104	A+T- to A+T-	3.62257	3.26937	-0.0794895			247	104	A+T- to A+T-	3.62257	3.84279	1.20347
248	105	A+T- to A+T-	0	-9.21213	1.24695			248	105	A+T- to A+T-	0	-3.03184	-0.458189			248	105	A+T- to A+T-	0	-2.9516	-0.441589
249	105	A+T- to A+T-	1.97628	-9.21213	-0.818294			249	105	A+T- to A+T-	1.97628	-3.03184	0.0501678			249	105	A+T- to A+T-	1.97628	-2.9516	-0.302969
250	105	A+T- to A+T-	3.64628	-9.21213	2.62058			250	105	A+T- to A+T-	3.64628	-3.03184	-0.372225			250	105	A+T- to A+T-	3.64628	-2.9516	-0.172543
251	106	A+T- to A+T-	0	0.893115	-0.624961			251	106	A+T- to A+T-	0	1.25359	1.27869			251	106	A+T- to A+T-	0	3.53407	1.59116
252	106	A+T- to A+T-	0.936345	0.893115	-1.02375			252	106	A+T- to A+T-	0.936345	1.25359	0.700104			252	106	A+T- to A+T-	0.936345	3.53407	1.32599
253	106	A+T- to A+T-	2.23869	0.893115	-0.431762			253	106	A+T- to A+T-	2.23869	1.25359	1.71208			253	106	A+T- to A+T-	2.23869	3.53407	1.03313
254	106	A+T- to A+T-	3.74869	0.893115	-3.00986			254	106	A+T- to A+T-	3.74869	1.25359	1.50396			254	106	A+T- to A+T-	3.74869	3.53407	1.01293
255	107	A+T- to A+T-	0	-4.06119	3.40691			255	107	A+T- to A+T-	0	-4.72651	-0.694985			255	107	A+T- to A+T-	0	-2.52075	-2.66609
256	107	A+T- to A+T-	2.12	-4.06119	4.48955			256	107	A+T- to A+T-	2.12	-4.72651	1.73042			256	107	A+T- to A+T-	2.12	-2.52075	-0.303987
257	108	A+T- to A+T-	0	-2.9042	1.23326			257	108	A+T- to A+T-	0	1.09806	-1.2303			257	108	A+T- to A+T-	0	1.85884	-1.20502
258	108	A+T- to A+T-	2	-2.9042	2.53231			258	108	A+T- to A+T-	2	1.09806	-0.772861			258	108	A+T- to A+T-	2	1.85884	-0.989504
259	109	A+T- to A+T-	0	1.65046	3.67823			259	109	A+T- to A+T-	0	5.54336	2.82262			259	109	A+T- to A+T-	0	4.14752	0.88211
260	109	A+T- to A+T-	2.10485	1.65046	2.13537			260	109	A+T- to A+T-	2.10485	5.54336	4.39226			260	109	A+T- to A+T-	2.10485	4.14752	3.03927
261	109	A+T- to A+T-	4.26485	1.65046	1.83085			261	109	A+T- to A+T-	4.26485	5.54336	2.56007			261	109	A+T- to A+T-	4.26485	4.14752	1.6674
262	110	A+T- to A+T-	0	2.00221	3.49551			262	110	A+T- to A+T-	0	-2.65996	-1.25648			262	110	A+T- to A+T-	0	1.66303	-0.32145
263	110	A+T- to A+T-	1.81884	2.00221	5.21539			263	110	A+T- to A+T-	1.81884	-2.65996	-0.805513			263	110	A+T- to A+T-	1.81884	1.66303	-0.298172
264	110	A+T- to A+T-	3.88884	2.00221	9.25321			264	110	A+T- to A+T-	3.88884	-2.65996	-0.226715			264	110	A+T- to A+T-	3.88884	1.66303	0.211068
265	111	A+T- to A+T-	0	-0.171397	8.28102			265	111	A+T- to A+T-	0	3.85315	2.20984			265	111	A+T- to A+T-	0	3.52764	0.484727
266	111	A+T- to A+T-	1.1718	-0.171397	4.17135			266	111	A+T- to A+T-	1.1718	3.85315	0.478229			266	111	A+T- to A+T-	1.1718	3.52764	-0.249648
267	111	A+T- to A+T-	1.96734	-0.171397	4.28923			267	111	A+T- to A+T-	1.96734	3.85315	2.25989			267	111	A+T- to A+T-	1.96734	3.52764	0.76565
268	112	A+T- to A+T-	0	-0.67253	5.77525			268	112	A+T- to A+T-	0	0.813401	-2.24046			268	112	A+T- to A+T-	0	-0.962863	-0.328258
269	112	A+T- to A+T-	1.33333	-0.67253	11.1545			269	112	A+T- to A+T-	1.33333	0.813401	0.192121			269	112	A+T- to A+T-	1.33333	-0.962863	0.146213
270	113	A+T- to A+T-	0	1.62863	6.9553			270	113	A+T- to A+T-	0	-2.10469	0.208386			270	113	A+T- to A+T-	0	-1.5074	-0.475832
271	113	A+T- to A+T-	1.93239	1.62863	10.3751			271	113	A+T- to A+T-	1.93239	-2.10469	-0.796743			271	113	A+T- to A+T-	1.93239	-1.5074	0.0485731
272	114	A+T- to A+T-	0	2.14153	-3.38963			272	114	A+T- to A+T-	0	-0.508931	-0.831491			272	114	A+T- to A+T-	0	1.31462	-0.424248
273	114	A+T- to A+T-	1.16632	2.14153	-3.70541			273	114	A+T- to A+T-	1.16632	-0.508931	0.39004			273	114	A+T- to A+T-	1.16632	1.31462	0.134592
274	114	A+T- to A+T-	4.34598	2.14153	0.250228			274	114	A+T- to A+T-	4.34598	-0.508931	1.78488			274	114	A+T- to A+T-	4.34598	1.31462	-0.281593
275	115	A+T- to A+T-	0	-4.32499	-4.2832			275	115	A+T- to A+T-	0	-3.04042	0.171738			275	115	A+T- to A+T-	0	-2.71153	-1.11084
276	115	A+T- to A+T-	4.02522	-4.32499	-2.69024			276	115	A+T- to A+T-	4.02522	-3.04042	-0.605903			276	115	A+T- to A+T-	4.02522	-2.71153	-1.66795
277	116	A+T- to A+T-	0	-9.39897	7.14752			277	116	A+T- to A+T-	0	-4.68472	0.0494259			277	116	A+T- to A+T-	0	-2.50936	0.650234
278	116	A+T- to A+T-	0.991102	-9.39897	7.11541			278	116	A+T- to A+T-	0.991102	-4.68472	0.175888			278	116	A+T- to A+T-	0.991102	-2.50936	-0.0405012
279	116	A+T- to A+T-	2.16897	-9.39897	1.57466			279	116	A+T- to A+T-	2.16897	-4.68472	-0.0512355			279	116	A+T- to A+T-	2.16897	-2.50936	-0.171629
280	116	A+T- to A+T-	4.18897	-9.39897	-0.745476			280	116	A+T- to A+T-	4.18897	-4.68472	-1.12716			280	116	A+T- to A+T-	4.18897	-2.50936	0.0627578
281	117	A+T- to A+T-	0	0.208235	2.44472			281	117	A+T- to A+T-	0	-1.56538	-1.84917			281	117	A+T- to A+T-	0	0.00192492	-1.1483
282	117	A+T- to A+T-	1.98984	0.208235	8.80822			282	117	A+T- to A+T-	1.98984	-1.56538	-0.247338			282	117	A+T- to A+T-	1.98984	0.00192492	-0.0607812
283	118	A+T- to A+T-	0	-7.69358	6.00454			283	118	A+T- to A+T-	0	-0.241672	1.35929			283	118	A+T- to A+T-	0	0.170789	1.45037
284	118	A+T- to A+T-	3.69684	-7.69358	-0.560835			284	118	A+T- to A+T-	3.69684	-0.241672	-3.01072			284	118	A+T- to A+T-	3.69684	0.170789	-0.950938
285	119	A+T- to A+T-	0	-5.0899	-0.237866			285	119	A+T- to A+T-	0	0.144132	-0.269344			285	119	A+T- to A+T-	0	-2.88562	-0.237295
286	119	A+T- to A+T-	1.96804	-5.0899	5.56048			286	119	A+T- to A+T-	1.96804	0.144132	0.428264			286	119	A+T- to A+T-	1.96804	-2.88562	0.202106
287	119	A+T- to A+T-	3.91804	-5.0899	2.68748			287	119	A+T- to A+T-	3.91804	0.144132	0.0737797			287	119	A+T- to A+T-	3.91804	-2.88562	-0.309216
288	120	A+T- to A+T-	0	1.06368	-7.2039			288	120	A+T- to A+T-	0	-3.746	-4.82312			288	120	A+T- to A+T-	0	-0.207744	-1.42116
289	120	A+T- to A+T-	1.18549	1.06368	-3.29069			289	120	A+T- to A+T-	1.18549	-3.746	-3.64032			289	120	A+T- to A+T-	1.18549	-0.207744	-1.35914
290	120	A+T- to A+T-	2.33148	1.06368	0.956031			290	120	A+T- to A+T-	2.33148	-3.746	-4.58212			290	120	A+T- to A+T-	2.33148	-0.207744	-1.24672
291	120	A+T- to A+T-	4.16148	1.06368	3.09384			291	120	A+T- to A+T-	4.16148	-3.746	-4.45346			291	120	A+T- to A+T-	4.16148	-0.207744	-1.42887
292	121	A+T- to A+T-	0	1.65434	-2.83567			292	121	A+T- to A+T-	0	1.85547	-0.618622			292	121	A+T- to A+T-	0	2.72389	-0.0369795
293	121	A+T- to A+T-	1.97994	1.65434	-1.65083			293	121	A+T- to A+T-	1.97994	1.85547	-0.0777647			293	121	A+T- to A+T-	1.97994	2.72389	0.78557
294	121	A+T- to A+T-	3.89994	1.65434	3.39837			294	121	A+T- to A+T-	3.89994	1.85547	-0.682338			294	121	A+T- to A+T-	3.89994	2.72389	-0.269173
295	122	A+T- to A+T-	0	2.6021	-1.23846			295	122	A+T- to A+T-	0	2.77049	-0.964142			295	122	A+T- to A+T-	0	2.31521	-0.99175
296	122	A+T- to A+T-	2.3479	2.6021	1.24127			296	122	A+T- to A+T-	2.3479	2.77049	-0.903366			296	122	A+T- to A+T-	2.3479	2.31521	-1.17641
297	123	A+T- to A+T-	0	-0.127499	3.09268			297	123	A+T- to A+T-	0	-0.353118	1.37827			297	123	A+T- to A+T-	0	-1.42781	0.958326
298	123	A+T- to A+T-	2.21615	-0.127499	2.78319			298	123	A+T- to A+T-	2.21615	-0.353118	0.382549			298	123	A+T- to A+T-	2.21615	-1.42781	0.404899
299	123	A+T- to A+T-	4.12615	-0.127499	1.94199			299	123	A+T- to A+T-	4.12615	-0.353118	1.45134			299	123	A+T- to A+T-	4.12615	-1.42781	1.34476
300	124	A+T- to A+T-	0	0.271254	-2.72403			300	124	A+T- to A+T-	0	-1.52204	-0.162662			300	124	A+T- to A+T-	0	-2.98541	-1.27003
301	124	A+T- to A+T-	1.85507	0.271254	4.46352			301	124	A+T- to A+T-	1.85507	-1.52204	-1.6097			301	124	A+T- to A+T-	1.85507	-2.98541	-0.271958
302	125	A+T- to A+T-	0	0.888341	6.10697			302	125	A+T- to A+T-	0	3.40194	-1.419			302	125	A+T- to A+T-	0	3.2913	-0.417854
303	125	A+T- to A+T-	2.46708	0.888341	-2.30119			303	125	A+T- to A+T-	2.46708	3.40194	-2.00159			303	125	A+T- to A+T-	2.46708	3.2913	-0.008729
304	125	A+T- to A+T-	3.89708	0.888341	-2.94306			304	125	A+T- to A+T-	3.89708	3.40194	0.61504			304	125	A+T- to A+T-	3.89708	3.2913	-0.346487
305	126	A+T- to A+T-	0	5.84289	9.15794			305	126	A+T- to A+T-	0	3.93614	-0.751646			305	126	A+T- to A+T-	0	2.55211	-0.686633
306	126	A+T- to A+T-	2.21626	5.84289	13.5019			306	126	A+T- to A+T-	2.21626	3.93614	-0.987296			306	126	A+T- to A+T-	2.21626	2.55211	-0.178015
307	127	A+T- to A+T-	0	-0.659765	5.14636			307	127	A+T- to A+T-	0	-5.48979	-0.730864			307	127	A+T- to A+T-	0	-5.05348	-0.795764
308	127	A+T- to A+T-	2.22961	-0.659765	3.31422			308	127	A+T- to A+T-	2.22961	-5.48979	-0.11034			308	127	A+T- to A+T-	2.22961	-5.05348	-0.0503076
309	128	A+T- to A+T-	0	5.34948	-0.371557			309	128	A+T- to A+T-	0	4.96851	-0.464231			309	128	A+T- to A+T-	0	2.87965	-1.15245
310	128	A+T- to A+T-	2.24465	5.34948	2.09096			310	128	A+T- to A+T-	2.24465	4.96851	0.99348			310	128	A+T- to A+T-	2.24465	2.87965	-1.04428
311	128	A+T- to A+T-	4.02465	5.34948	2.67754			311	128	A+T- to A+T-	4.02465	4.96851	0.743308			311	128	A+T- to A+T-	4.02465	2.87965	-0.655167
312	129	A+T- to A+T-	0	-3.61662	6.36319			312	129	A+T- to A+T-	0	-5.72857	-1.40763			312	129	A+T- to A+T-	0	-2.1489	-0.451795
313	129	A+T- to A+T-	1.97278	-3.61662	7.47964			313	129	A+T- to A+T-	1.97278	-5.72857	-0.647952			313	129	A+T- to A+T-	1.97278	-2.1489	1.01932
314	130	A+T- to A+T-	0	-3.31947	-1.33388			314	130	A+T- to A+T-	0	-1.39871	0.451572			314	130	A+T- to A+T-	0	-1.48787	0.873398
315	130	A+T- to A+T-	2.26348	-3.31947	-0.740579			315	130	A+T- to A+T-	2.26348	-1.39871	-1.43621			315	130	A+T- to A+T-	2.26348	-1.48787	0.285134
316	130	A+T- to A+T-	3.99348	-3.31947	-3.39657			316	130	A+T- to A+T-	3.99348	-1.39871	-1.94013			316	130	A+T- to A+T-	3.99348	-1.48787	0.588254
317	131	A+T- to A+T-	0	2.98697	3.72568			317	131	A+T- to A+T-	0	2.15772	0.877922			317	131	A+T- to A+T-	0	3.56919	-0.102695
318	131	A+T- to A+T-	2.02913	2.98697	8.59032			318	131	A+T- to A+T-	2.02913	2.15772	2.71121			318	131	A+T- to A+T-	2.02913	3.56919	1.81791
319	132	A+T- to A+T-	0	0.42128	1.87202			319	132	A+T- to A+T-	0	3.90468	0.611765			319	132	A+T- to A+T-	0	2.43714	1.06291
320	132	A+T- to A+T-	2.12074	0.42128	1.20318			320	132	A+T- to A+T-	2.12074	3.90468	2.98869			320	132	A+T- to A+T-	2.12074	2.43714	1.30333
321	132	A+T- to A+T-	4.03074	0.42128	1.81331			321	132	A+T- to A+T-	4.03074	3.90468	4.61424			321	132	A+T- to A+T-	4.03074	2.43714	2.63572
322	133	A+T- to A+T-	0	2.27133	3.20997			322	133	A+T- to A+T-	0	0.860057	-0.165756			322	133	A+T- to A+T-	0	-1.00804	-0.238567
323	133	A+T- to A+T-	2.31243	2.27133	9.13504			323	133	A+T- to A+T-	2.31243	0.860057	0.205522			323	133	A+T- to A+T-	2.31243	-1.00804	-0.317048
324	133	A+T- to A+T-	4.04243	2.27133	4.56304			324	133	A+T- to A+T-	4.04243	0.860057	-1.33758			324	133	A+T- to A+T-	4.04243	-1.00804	-0.442152
325	134	A+T- to A+T-	0	3.27755	-4.32755			325	134	A+T- to A+T-	0	-3.29716	-1.71663			325	134	A+T- to A+T-	0	-0.970351	-0.717575
326	134	A+T- to A+T-	1.97125	3.27755	-6.31756			326	134	A+T- to A+T-	1.97125	-3.29716	-1.67973			326	134	A+T- to A+T-	1.97125	-0.970351	-1.09447
327	134	A+T- to A+T-	4.20125	3.27755	-5.54041			327	134	A+T- to A+T-	4.20125	-3.29716	-2.2039			327	134	A+T- to A+T-	4.20125	-0.970351	-1.05248
328	135	A+T- to A+T-	0	11.7649	18.1986			328	135	A+T- to A+T-	0	3.78206	-2.50384			328	135	A+T- to A+T-	0	-0.457182	-0.510377
329	135	A+T- to A+T-	1.97687	11.7649	21.7063			329	135	A+T- to A+T-	1.97687	3.78206	-0.664792			329	135	A+T- to A+T-	1.97687	-0.457182	0.0540634
330	135	A+T- to A+T-	4.48687	11.7649	20.9092			330	135	A+T- to A+T-	4.48687	3.78206	-1.18883			330	135	A+T- to A+T-	4.48687	-0.457182	0.0991665
331	136	A+T- to A+T-	0	-8.80054	2.80276			331	136	A+T- to A+T-	0	-7.17108	-1.70276			331	136	A+T- to A+T-	0	-4.47289	0.443804
332	136	A+T- to A+T-	2.15434	-8.80054	4.04619			332	136	A+T- to A+T-	2.15434	-7.17108	-1.24414			332	136	A+T- to A+T-	2.15434	-4.47289	0.42954
333	136	A+T- to A+T-	4.12434	-8.80054	1.11877			333	136	A+T- to A+T-	4.12434	-7.17108	-1.04756			333	136	A+T- to A+T-	4.12434	-4.47289	-0.0628052
334	137	A+T- to A+T-	0	5.65094	2.12179			334	137	A+T- to A+T-	0	7.7523	0.759515			334	137	A+T- to A+T-	0	6.44344	0.896374
335	137	A+T- to A+T-	2.0063	5.65094	5.18296			335	137	A+T- to A+T-	2.0063	7.7523	0.319157			335	137	A+T- to A+T-	2.0063	6.44344	-0.177636
336	137	A+T- to A+T-	3.9863	5.65094	3.95665			336	137	A+T- to A+T-	3.9863	7.7523	0.824386			336	137	A+T- to A+T-	3.9863	6.44344	0.623624
337	138	A+T- to A+T-	0	4.64863	11.8697			337	138	A+T- to A+T-	0	4.13294	0.40457			337	138	A+T- to A+T-	0	4.25974	-2.98263
338	138	A+T- to A+T-	2.04007	4.64863	4.01398			338	138	A+T- to A+T-	2.04007	4.13294	1.26089			338	138	A+T- to A+T-	2.04007	4.25974	0.201486
339	139	A+T- to A+T-	0	-4.82657	2.9149			339	139	A+T- to A+T-	0	-1.39328	0.090451			339	139	A+T- to A+T-	0	-0.249324	0.164321
340	139	A+T- to A+T-	2.2927	-4.82657	0.405223			340	139	A+T- to A+T-	2.2927	-1.39328	1.71097			340	139	A+T- to A+T-	2.2927	-0.249324	1.8474
341	140	A+T- to A+T-	0	2.10438	3.56532			341	140	A+T- to A+T-	0	5.45332	1.3162			341	140	A+T- to A+T-	0	2.25573	0.747472
342	140	A+T- to A+T-	1.91235	2.10438	1.46557			342	140	A+T- to A+T-	1.91235	5.45332	0.421889			342	140	A+T- to A+T-	1.91235	2.25573	-0.0895986
343	141	A+T- to A+T-	0	0.78792	1.18258			343	141	A+T- to A+T-	0	-7.52934	-1.83286			343	141	A+T- to A+T-	0	-4.01359	-0.521004
344	141	A+T- to A+T-	2.80831	0.78792	0.463036			344	141	A+T- to A+T-	2.80831	-7.52934	-3.35746			344	141	A+T- to A+T-	2.80831	-4.01359	-0.397714
345	142	A+T- to A+T-	0	-1.02841	-7.32694			345	142	A+T- to A+T-	0	-5.52213	0.336289			345	142	A+T- to A+T-	0	-2.88703	2.0535
346	142	A+T- to A+T-	1.93628	-1.02841	-7.21821			346	142	A+T- to A+T-	1.93628	-5.52213	-1.11551			346	142	A+T- to A+T-	1.93628	-2.88703	1.44776

## Sheet: Figure 7
FIG7ab	SUBJECT	AT group	Time	Baseline BrI-II tau LI	mPACC			FIG7ab	SUBJECT	AT group	Time	Baseline BrIII-IV tau LI	mPACC			FIG7ab	SUBJECT	AT group	Time	Baseline BrV-VI tau LI	mPACC			FIG7c	SUBJECT	AT group	Time	Baseline BrI-II Ab LI	mPACC			FIG7c	SUBJECT	AT group	Time	Baseline BrIII-IV Ab LI	mPACC			FIG7c	SUBJECT	AT group	Time	Baseline BrV-VI Ab LI	mPACC
0	1	A+	0	0.615756	-0.124173			0	1	A+	0	1.06648	-0.124173			0	1	A+	0	1.06051	-0.124173			0	1	A+	0	13.2448	-0.124173			0	1	A+	0	1.7421	-0.124173			0	1	A+	0	4.01266	-0.124173
1	1	A+	1.75337	0.615756	-0.365771			1	1	A+	1.75337	1.06648	-0.365771			1	1	A+	1.75337	1.06051	-0.365771			1	1	A+	1.75337	13.2448	-0.365771			1	1	A+	1.75337	1.7421	-0.365771			1	1	A+	1.75337	4.01266	-0.365771
2	2	A+	0	4.50075	-2.82421			2	2	A+	0	4.55708	-2.82421			2	2	A+	0	0.295919	-2.82421			2	2	A+	0	20.8892	-2.82421			2	2	A+	0	1.05812	-2.82421			2	2	A+	0	3.71226	-2.82421
3	2	A+	1.95475	4.50075	-4.99974			3	2	A+	1.95475	4.55708	-4.99974			3	2	A+	1.95475	0.295919	-4.99974			3	2	A+	1.95475	20.8892	-4.99974			3	2	A+	1.95475	1.05812	-4.99974			3	2	A+	1.95475	3.71226	-4.99974
4	3	A+	0	7.05437	-0.434345			4	3	A+	0	1.64481	-0.434345			4	3	A+	0	2.62667	-0.434345			4	3	A+	0	7.44969	-0.434345			4	3	A+	0	5.51893	-0.434345			4	3	A+	0	5.10449	-0.434345
5	3	A+	1.96539	7.05437	-1.01881			5	3	A+	1.96539	1.64481	-1.01881			5	3	A+	1.96539	2.62667	-1.01881			5	3	A+	1.96539	7.44969	-1.01881			5	3	A+	1.96539	5.51893	-1.01881			5	3	A+	1.96539	5.10449	-1.01881
6	3	A+	4.36539	7.05437	-1.49567			6	3	A+	4.36539	1.64481	-1.49567			6	3	A+	4.36539	2.62667	-1.49567			6	3	A+	4.36539	7.44969	-1.49567			6	3	A+	4.36539	5.51893	-1.49567			6	3	A+	4.36539	5.10449	-1.49567
7	4	A+	0	0.430062	-0.683784			7	4	A+	0	0.974718	-0.683784			7	4	A+	0	0.300364	-0.683784			7	4	A+	0	7.87127	-0.683784			7	4	A+	0	6.19633	-0.683784			7	4	A+	0	4.78248	-0.683784
8	4	A+	2.09608	0.430062	0.193597			8	4	A+	2.09608	0.974718	0.193597			8	4	A+	2.09608	0.300364	0.193597			8	4	A+	2.09608	7.87127	0.193597			8	4	A+	2.09608	6.19633	0.193597			8	4	A+	2.09608	4.78248	0.193597
9	4	A+	3.91608	0.430062	-1.32058			9	4	A+	3.91608	0.974718	-1.32058			9	4	A+	3.91608	0.300364	-1.32058			9	4	A+	3.91608	7.87127	-1.32058			9	4	A+	3.91608	6.19633	-1.32058			9	4	A+	3.91608	4.78248	-1.32058
10	5	A+	0	4.08203	0.975612			10	5	A+	0	0.308435	0.975612			10	5	A+	0	0.814091	0.975612			10	5	A+	0	4.86072	0.975612			10	5	A+	0	2.06687	0.975612			10	5	A+	0	4.05616	0.975612
11	5	A+	2.08	4.08203	0.0650787			11	5	A+	2.08	0.308435	0.0650787			11	5	A+	2.08	0.814091	0.0650787			11	5	A+	2.08	4.86072	0.0650787			11	5	A+	2.08	2.06687	0.0650787			11	5	A+	2.08	4.05616	0.0650787
12	6	A+	0	3.30435	-2.26513			12	6	A+	0	0.630394	-2.26513			12	6	A+	0	0.119485	-2.26513			12	6	A+	0	7.70403	-2.26513			12	6	A+	0	2.83084	-2.26513			12	6	A+	0	0.127276	-2.26513
13	6	A+	1.25736	3.30435	-2.03662			13	6	A+	1.25736	0.630394	-2.03662			13	6	A+	1.25736	0.119485	-2.03662			13	6	A+	1.25736	7.70403	-2.03662			13	6	A+	1.25736	2.83084	-2.03662			13	6	A+	1.25736	0.127276	-2.03662
14	6	A+	3.18736	3.30435	-3.36713			14	6	A+	3.18736	0.630394	-3.36713			14	6	A+	3.18736	0.119485	-3.36713			14	6	A+	3.18736	7.70403	-3.36713			14	6	A+	3.18736	2.83084	-3.36713			14	6	A+	3.18736	0.127276	-3.36713
15	7	A+	0	3.26628	-1.59238			15	7	A+	0	0.769434	-1.59238			15	7	A+	0	0.995712	-1.59238			15	7	A+	0	1.89608	-1.59238			15	7	A+	0	4.7611	-1.59238			15	7	A+	0	0.14979	-1.59238
16	7	A+	1.62843	3.26628	-0.951954			16	7	A+	1.62843	0.769434	-0.951954			16	7	A+	1.62843	0.995712	-0.951954			16	7	A+	1.62843	1.89608	-0.951954			16	7	A+	1.62843	4.7611	-0.951954			16	7	A+	1.62843	0.14979	-0.951954
17	8	A+	0	15.4515	-0.961674			17	8	A+	0	15.4707	-0.961674			17	8	A+	0	1.65049	-0.961674			17	8	A+	0	11.7332	-0.961674			17	8	A+	0	7.09511	-0.961674			17	8	A+	0	3.53134	-0.961674
18	8	A+	2.38687	15.4515	-0.739428			18	8	A+	2.38687	15.4707	-0.739428			18	8	A+	2.38687	1.65049	-0.739428			18	8	A+	2.38687	11.7332	-0.739428			18	8	A+	2.38687	7.09511	-0.739428			18	8	A+	2.38687	3.53134	-0.739428
19	8	A+	4.37687	15.4515	-1.41948			19	8	A+	4.37687	15.4707	-1.41948			19	8	A+	4.37687	1.65049	-1.41948			19	8	A+	4.37687	11.7332	-1.41948			19	8	A+	4.37687	7.09511	-1.41948			19	8	A+	4.37687	3.53134	-1.41948
20	9	A+	0	5.20343	-0.317106			20	9	A+	0	0.26601	-0.317106			20	9	A+	0	0.218745	-0.317106			20	9	A+	0	3.97408	-0.317106			20	9	A+	0	3.78882	-0.317106			20	9	A+	0	2.6564	-0.317106
21	9	A+	1.96538	5.20343	-0.335683			21	9	A+	1.96538	0.26601	-0.335683			21	9	A+	1.96538	0.218745	-0.335683			21	9	A+	1.96538	3.97408	-0.335683			21	9	A+	1.96538	3.78882	-0.335683			21	9	A+	1.96538	2.6564	-0.335683
22	9	A+	4.09538	5.20343	-0.910415			22	9	A+	4.09538	0.26601	-0.910415			22	9	A+	4.09538	0.218745	-0.910415			22	9	A+	4.09538	3.97408	-0.910415			22	9	A+	4.09538	3.78882	-0.910415			22	9	A+	4.09538	2.6564	-0.910415
23	10	A+	0	0.974894	-1.32271			23	10	A+	0	1.14812	-1.32271			23	10	A+	0	0.625189	-1.32271			23	10	A+	0	1.92499	-1.32271			23	10	A+	0	1.48752	-1.32271			23	10	A+	0	1.24869	-1.32271
24	10	A+	1.94103	0.974894	-2.04328			24	10	A+	1.94103	1.14812	-2.04328			24	10	A+	1.94103	0.625189	-2.04328			24	10	A+	1.94103	1.92499	-2.04328			24	10	A+	1.94103	1.48752	-2.04328			24	10	A+	1.94103	1.24869	-2.04328
25	11	A+	0	3.13872	-2.08402			25	11	A+	0	20.367	-2.08402			25	11	A+	0	12.2748	-2.08402			25	11	A+	0	0.0607956	-2.08402			25	11	A+	0	1.41603	-2.08402			25	11	A+	0	3.11622	-2.08402
26	11	A+	1.99234	3.13872	-4.26144			26	11	A+	1.99234	20.367	-4.26144			26	11	A+	1.99234	12.2748	-4.26144			26	11	A+	1.99234	0.0607956	-4.26144			26	11	A+	1.99234	1.41603	-4.26144			26	11	A+	1.99234	3.11622	-4.26144
27	12	A+	0	3.20234	-0.932979			27	12	A+	0	0.0174283	-0.932979			27	12	A+	0	2.0373	-0.932979			27	12	A+	0	2.41284	-0.932979			27	12	A+	0	5.84581	-0.932979			27	12	A+	0	4.89335	-0.932979
28	12	A+	1.94072	3.20234	-1.22474			28	12	A+	1.94072	0.0174283	-1.22474			28	12	A+	1.94072	2.0373	-1.22474			28	12	A+	1.94072	2.41284	-1.22474			28	12	A+	1.94072	5.84581	-1.22474			28	12	A+	1.94072	4.89335	-1.22474
29	13	A+	0	1.0394	1.33868			29	13	A+	0	0.286054	1.33868			29	13	A+	0	1.49412	1.33868			29	13	A+	0	3.09229	1.33868			29	13	A+	0	4.05711	1.33868			29	13	A+	0	4.25958	1.33868
30	13	A+	1.98324	1.0394	0.786436			30	13	A+	1.98324	0.286054	0.786436			30	13	A+	1.98324	1.49412	0.786436			30	13	A+	1.98324	3.09229	0.786436			30	13	A+	1.98324	4.05711	0.786436			30	13	A+	1.98324	4.25958	0.786436
31	13	A+	4.09324	1.0394	1.21721			31	13	A+	4.09324	0.286054	1.21721			31	13	A+	4.09324	1.49412	1.21721			31	13	A+	4.09324	3.09229	1.21721			31	13	A+	4.09324	4.05711	1.21721			31	13	A+	4.09324	4.25958	1.21721
32	14	A+	0	15.7603	-2.68196			32	14	A+	0	17.7766	-2.68196			32	14	A+	0	14.9278	-2.68196			32	14	A+	0	6.15204	-2.68196			32	14	A+	0	8.76393	-2.68196			32	14	A+	0	4.38553	-2.68196
33	14	A+	1.22546	15.7603	-6.93183			33	14	A+	1.22546	17.7766	-6.93183			33	14	A+	1.22546	14.9278	-6.93183			33	14	A+	1.22546	6.15204	-6.93183			33	14	A+	1.22546	8.76393	-6.93183			33	14	A+	1.22546	4.38553	-6.93183
34	15	A+	0	11.4037	-2.06812			34	15	A+	0	3.62715	-2.06812			34	15	A+	0	1.16587	-2.06812			34	15	A+	0	2.24226	-2.06812			34	15	A+	0	1.13474	-2.06812			34	15	A+	0	1.48441	-2.06812
35	15	A+	1.79	11.4037	-3.39463			35	15	A+	1.79	3.62715	-3.39463			35	15	A+	1.79	1.16587	-3.39463			35	15	A+	1.79	2.24226	-3.39463			35	15	A+	1.79	1.13474	-3.39463			35	15	A+	1.79	1.48441	-3.39463
36	16	A+	0	0.70201	-1.26903			36	16	A+	0	1.3106	-1.26903			36	16	A+	0	1.16245	-1.26903			36	16	A+	0	7.53024	-1.26903			36	16	A+	0	2.53519	-1.26903			36	16	A+	0	1.84323	-1.26903
37	16	A+	2.23605	0.70201	-2.74757			37	16	A+	2.23605	1.3106	-2.74757			37	16	A+	2.23605	1.16245	-2.74757			37	16	A+	2.23605	7.53024	-2.74757			37	16	A+	2.23605	2.53519	-2.74757			37	16	A+	2.23605	1.84323	-2.74757
38	16	A+	4.13605	0.70201	-2.71261			38	16	A+	4.13605	1.3106	-2.71261			38	16	A+	4.13605	1.16245	-2.71261			38	16	A+	4.13605	7.53024	-2.71261			38	16	A+	4.13605	2.53519	-2.71261			38	16	A+	4.13605	1.84323	-2.71261
39	17	A+	0	0.754446	-0.628224			39	17	A+	0	0.358158	-0.628224			39	17	A+	0	0.245699	-0.628224			39	17	A+	0	1.25102	-0.628224			39	17	A+	0	5.73803	-0.628224			39	17	A+	0	3.66448	-0.628224
40	17	A+	2.01462	0.754446	0.259429			40	17	A+	2.01462	0.358158	0.259429			40	17	A+	2.01462	0.245699	0.259429			40	17	A+	2.01462	1.25102	0.259429			40	17	A+	2.01462	5.73803	0.259429			40	17	A+	2.01462	3.66448	0.259429
41	17	A+	3.97462	0.754446	-0.379174			41	17	A+	3.97462	0.358158	-0.379174			41	17	A+	3.97462	0.245699	-0.379174			41	17	A+	3.97462	1.25102	-0.379174			41	17	A+	3.97462	5.73803	-0.379174			41	17	A+	3.97462	3.66448	-0.379174
42	18	A+	0	1.96439	-1.25476			42	18	A+	0	0.860317	-1.25476			42	18	A+	0	0.470835	-1.25476			42	18	A+	0	1.79493	-1.25476			42	18	A+	0	3.15981	-1.25476			42	18	A+	0	1.60368	-1.25476
43	18	A+	1.96281	1.96439	-0.900152			43	18	A+	1.96281	0.860317	-0.900152			43	18	A+	1.96281	0.470835	-0.900152			43	18	A+	1.96281	1.79493	-0.900152			43	18	A+	1.96281	3.15981	-0.900152			43	18	A+	1.96281	1.60368	-0.900152
44	19	A+	0	2.71777	1.34761			44	19	A+	0	0.416809	1.34761			44	19	A+	0	0.592766	1.34761			44	19	A+	0	1.63489	1.34761			44	19	A+	0	2.20315	1.34761			44	19	A+	0	0.818706	1.34761
45	19	A+	2.01	2.71777	1.14997			45	19	A+	2.01	0.416809	1.14997			45	19	A+	2.01	0.592766	1.14997			45	19	A+	2.01	1.63489	1.14997			45	19	A+	2.01	2.20315	1.14997			45	19	A+	2.01	0.818706	1.14997
46	20	A+	0	1.80441	-0.164294			46	20	A+	0	6.56765	-0.164294			46	20	A+	0	3.70089	-0.164294			46	20	A+	0	0.418044	-0.164294			46	20	A+	0	0.415827	-0.164294			46	20	A+	0	1.06694	-0.164294
47	20	A+	1.88627	1.80441	-1.14239			47	20	A+	1.88627	6.56765	-1.14239			47	20	A+	1.88627	3.70089	-1.14239			47	20	A+	1.88627	0.418044	-1.14239			47	20	A+	1.88627	0.415827	-1.14239			47	20	A+	1.88627	1.06694	-1.14239
48	20	A+	3.97627	1.80441	-4.45227			48	20	A+	3.97627	6.56765	-4.45227			48	20	A+	3.97627	3.70089	-4.45227			48	20	A+	3.97627	0.418044	-4.45227			48	20	A+	3.97627	0.415827	-4.45227			48	20	A+	3.97627	1.06694	-4.45227
49	21	A+	0	3.25231	-1.17059			49	21	A+	0	0.63298	-1.17059			49	21	A+	0	4.82504	-1.17059			49	21	A+	0	6.65386	-1.17059			49	21	A+	0	4.25335	-1.17059			49	21	A+	0	1.89999	-1.17059
50	21	A+	2.09346	3.25231	-1.25648			50	21	A+	2.09346	0.63298	-1.25648			50	21	A+	2.09346	4.82504	-1.25648			50	21	A+	2.09346	6.65386	-1.25648			50	21	A+	2.09346	4.25335	-1.25648			50	21	A+	2.09346	1.89999	-1.25648
51	21	A+	4.30346	3.25231	-2.237			51	21	A+	4.30346	0.63298	-2.237			51	21	A+	4.30346	4.82504	-2.237			51	21	A+	4.30346	6.65386	-2.237			51	21	A+	4.30346	4.25335	-2.237			51	21	A+	4.30346	1.89999	-2.237
52	22	A+	0	0.594908	-1.81045			52	22	A+	0	5.52227	-1.81045			52	22	A+	0	1.40293	-1.81045			52	22	A+	0	10.1824	-1.81045			52	22	A+	0	0.148121	-1.81045			52	22	A+	0	3.40821	-1.81045
53	22	A+	1.80059	0.594908	-2.30197			53	22	A+	1.80059	5.52227	-2.30197			53	22	A+	1.80059	1.40293	-2.30197			53	22	A+	1.80059	10.1824	-2.30197			53	22	A+	1.80059	0.148121	-2.30197			53	22	A+	1.80059	3.40821	-2.30197
54	22	A+	4.22059	0.594908	-6.74633			54	22	A+	4.22059	5.52227	-6.74633			54	22	A+	4.22059	1.40293	-6.74633			54	22	A+	4.22059	10.1824	-6.74633			54	22	A+	4.22059	0.148121	-6.74633			54	22	A+	4.22059	3.40821	-6.74633
55	23	A+	0	7.0816	-1.94141			55	23	A+	0	8.13775	-1.94141			55	23	A+	0	6.26446	-1.94141			55	23	A+	0	0.472275	-1.94141			55	23	A+	0	0.550178	-1.94141			55	23	A+	0	0.994476	-1.94141
56	23	A+	2.41859	7.0816	-3.60027			56	23	A+	2.41859	8.13775	-3.60027			56	23	A+	2.41859	6.26446	-3.60027			56	23	A+	2.41859	0.472275	-3.60027			56	23	A+	2.41859	0.550178	-3.60027			56	23	A+	2.41859	0.994476	-3.60027
57	24	A+	0	1.75827	-1.2785			57	24	A+	0	1.24109	-1.2785			57	24	A+	0	0.00649218	-1.2785			57	24	A+	0	1.74483	-1.2785			57	24	A+	0	2.81918	-1.2785			57	24	A+	0	1.87803	-1.2785
58	24	A+	2.47877	1.75827	-0.46185			58	24	A+	2.47877	1.24109	-0.46185			58	24	A+	2.47877	0.00649218	-0.46185			58	24	A+	2.47877	1.74483	-0.46185			58	24	A+	2.47877	2.81918	-0.46185			58	24	A+	2.47877	1.87803	-0.46185
59	24	A+	4.25877	1.75827	-0.908065			59	24	A+	4.25877	1.24109	-0.908065			59	24	A+	4.25877	0.00649218	-0.908065			59	24	A+	4.25877	1.74483	-0.908065			59	24	A+	4.25877	2.81918	-0.908065			59	24	A+	4.25877	1.87803	-0.908065
60	25	A+	0	7.56465	0.764562			60	25	A+	0	1.07153	0.764562			60	25	A+	0	0.00560639	0.764562			60	25	A+	0	2.01941	0.764562			60	25	A+	0	7.76517	0.764562			60	25	A+	0	2.66672	0.764562
61	25	A+	1.94943	7.56465	1.1162			61	25	A+	1.94943	1.07153	1.1162			61	25	A+	1.94943	0.00560639	1.1162			61	25	A+	1.94943	2.01941	1.1162			61	25	A+	1.94943	7.76517	1.1162			61	25	A+	1.94943	2.66672	1.1162
62	26	A+	0	10.0256	0.254876			62	26	A+	0	1.38256	0.254876			62	26	A+	0	0.838554	0.254876			62	26	A+	0	3.34006	0.254876			62	26	A+	0	0.811409	0.254876			62	26	A+	0	2.78903	0.254876
63	26	A+	5.9836	10.0256	-2.1852			63	26	A+	5.9836	1.38256	-2.1852			63	26	A+	5.9836	0.838554	-2.1852			63	26	A+	5.9836	3.34006	-2.1852			63	26	A+	5.9836	0.811409	-2.1852			63	26	A+	5.9836	2.78903	-2.1852
64	27	A+	0	8.11898	-0.433726			64	27	A+	0	1.74926	-0.433726			64	27	A+	0	1.30643	-0.433726			64	27	A+	0	0.363378	-0.433726			64	27	A+	0	1.10499	-0.433726			64	27	A+	0	0.925539	-0.433726
65	27	A+	2.27623	8.11898	-0.709339			65	27	A+	2.27623	1.74926	-0.709339			65	27	A+	2.27623	1.30643	-0.709339			65	27	A+	2.27623	0.363378	-0.709339			65	27	A+	2.27623	1.10499	-0.709339			65	27	A+	2.27623	0.925539	-0.709339
66	27	A+	4.17623	8.11898	-2.36169			66	27	A+	4.17623	1.74926	-2.36169			66	27	A+	4.17623	1.30643	-2.36169			66	27	A+	4.17623	0.363378	-2.36169			66	27	A+	4.17623	1.10499	-2.36169			66	27	A+	4.17623	0.925539	-2.36169
67	28	A+	0	16.5332	-1.70513			67	28	A+	0	15.7716	-1.70513			67	28	A+	0	4.33445	-1.70513			67	28	A+	0	5.94835	-1.70513			67	28	A+	0	3.93267	-1.70513			67	28	A+	0	2.17609	-1.70513
68	28	A+	2.43301	16.5332	-2.62718			68	28	A+	2.43301	15.7716	-2.62718			68	28	A+	2.43301	4.33445	-2.62718			68	28	A+	2.43301	5.94835	-2.62718			68	28	A+	2.43301	3.93267	-2.62718			68	28	A+	2.43301	2.17609	-2.62718
69	29	A+	0	0.133894	0.00998037			69	29	A+	0	0.560198	0.00998037			69	29	A+	0	0.669813	0.00998037			69	29	A+	0	2.75934	0.00998037			69	29	A+	0	1.28945	0.00998037			69	29	A+	0	2.90941	0.00998037
70	29	A+	2.04	0.133894	0.150181			70	29	A+	2.04	0.560198	0.150181			70	29	A+	2.04	0.669813	0.150181			70	29	A+	2.04	2.75934	0.150181			70	29	A+	2.04	1.28945	0.150181			70	29	A+	2.04	2.90941	0.150181
71	30	A+	0	10.5107	0.228629			71	30	A+	0	0.385386	0.228629			71	30	A+	0	0.444558	0.228629			71	30	A+	0	0.0895848	0.228629			71	30	A+	0	5.00101	0.228629			71	30	A+	0	2.27748	0.228629
72	30	A+	1.94554	10.5107	0.375797			72	30	A+	1.94554	0.385386	0.375797			72	30	A+	1.94554	0.444558	0.375797			72	30	A+	1.94554	0.0895848	0.375797			72	30	A+	1.94554	5.00101	0.375797			72	30	A+	1.94554	2.27748	0.375797
73	30	A+	4.02554	10.5107	-0.106855			73	30	A+	4.02554	0.385386	-0.106855			73	30	A+	4.02554	0.444558	-0.106855			73	30	A+	4.02554	0.0895848	-0.106855			73	30	A+	4.02554	5.00101	-0.106855			73	30	A+	4.02554	2.27748	-0.106855
74	31	A+	0	3.16887	0.300096			74	31	A+	0	1.23952	0.300096			74	31	A+	0	1.88636	0.300096			74	31	A+	0	0.329446	0.300096			74	31	A+	0	3.40436	0.300096			74	31	A+	0	3.27749	0.300096
75	31	A+	2.2829	3.16887	-1.23776			75	31	A+	2.2829	1.23952	-1.23776			75	31	A+	2.2829	1.88636	-1.23776			75	31	A+	2.2829	0.329446	-1.23776			75	31	A+	2.2829	3.40436	-1.23776			75	31	A+	2.2829	3.27749	-1.23776
76	31	A+	4.0429	3.16887	-1.56658			76	31	A+	4.0429	1.23952	-1.56658			76	31	A+	4.0429	1.88636	-1.56658			76	31	A+	4.0429	0.329446	-1.56658			76	31	A+	4.0429	3.40436	-1.56658			76	31	A+	4.0429	3.27749	-1.56658
77	31	A+	6.0629	3.16887	-2.4729			77	31	A+	6.0629	1.23952	-2.4729			77	31	A+	6.0629	1.88636	-2.4729			77	31	A+	6.0629	0.329446	-2.4729			77	31	A+	6.0629	3.40436	-2.4729			77	31	A+	6.0629	3.27749	-2.4729
78	32	A+	0	4.65843	-0.099258			78	32	A+	0	1.39887	-0.099258			78	32	A+	0	0.901534	-0.099258			78	32	A+	0	1.17983	-0.099258			78	32	A+	0	1.92716	-0.099258			78	32	A+	0	1.65713	-0.099258
79	32	A+	1.98966	4.65843	-0.305281			79	32	A+	1.98966	1.39887	-0.305281			79	32	A+	1.98966	0.901534	-0.305281			79	32	A+	1.98966	1.17983	-0.305281			79	32	A+	1.98966	1.92716	-0.305281			79	32	A+	1.98966	1.65713	-0.305281
80	32	A+	4.20966	4.65843	-0.721091			80	32	A+	4.20966	1.39887	-0.721091			80	32	A+	4.20966	0.901534	-0.721091			80	32	A+	4.20966	1.17983	-0.721091			80	32	A+	4.20966	1.92716	-0.721091			80	32	A+	4.20966	1.65713	-0.721091
81	33	A+	0	2.28109	-2.60633			81	33	A+	0	5.96976	-2.60633			81	33	A+	0	3.66771	-2.60633			81	33	A+	0	4.52046	-2.60633			81	33	A+	0	3.48296	-2.60633			81	33	A+	0	2.34039	-2.60633
82	33	A+	1.96621	2.28109	-3.06017			82	33	A+	1.96621	5.96976	-3.06017			82	33	A+	1.96621	3.66771	-3.06017			82	33	A+	1.96621	4.52046	-3.06017			82	33	A+	1.96621	3.48296	-3.06017			82	33	A+	1.96621	2.34039	-3.06017
83	34	A+	0	7.48922	-1.92894			83	34	A+	0	4.09812	-1.92894			83	34	A+	0	2.43854	-1.92894			83	34	A+	0	5.63372	-1.92894			83	34	A+	0	3.44545	-1.92894			83	34	A+	0	4.11441	-1.92894
84	34	A+	2.33479	7.48922	-3.46255			84	34	A+	2.33479	4.09812	-3.46255			84	34	A+	2.33479	2.43854	-3.46255			84	34	A+	2.33479	5.63372	-3.46255			84	34	A+	2.33479	3.44545	-3.46255			84	34	A+	2.33479	4.11441	-3.46255
85	35	A+	0	0.412182	-0.922956			85	35	A+	0	3.0161	-0.922956			85	35	A+	0	2.00965	-0.922956			85	35	A+	0	4.82443	-0.922956			85	35	A+	0	6.73263	-0.922956			85	35	A+	0	6.20486	-0.922956
86	35	A+	1.93502	0.412182	-2.27861			86	35	A+	1.93502	3.0161	-2.27861			86	35	A+	1.93502	2.00965	-2.27861			86	35	A+	1.93502	4.82443	-2.27861			86	35	A+	1.93502	6.73263	-2.27861			86	35	A+	1.93502	6.20486	-2.27861
87	36	A+	0	0.217076	-2.47092			87	36	A+	0	5.19995	-2.47092			87	36	A+	0	1.42971	-2.47092			87	36	A+	0	0.79619	-2.47092			87	36	A+	0	0.686788	-2.47092			87	36	A+	0	0.0405726	-2.47092
88	36	A+	2.39316	0.217076	-1.42528			88	36	A+	2.39316	5.19995	-1.42528			88	36	A+	2.39316	1.42971	-1.42528			88	36	A+	2.39316	0.79619	-1.42528			88	36	A+	2.39316	0.686788	-1.42528			88	36	A+	2.39316	0.0405726	-1.42528
89	37	A+	0	0.94991	-1.91555			89	37	A+	0	11.7182	-1.91555			89	37	A+	0	8.18173	-1.91555			89	37	A+	0	3.38658	-1.91555			89	37	A+	0	1.84407	-1.91555			89	37	A+	0	1.71909	-1.91555
90	37	A+	2.31396	0.94991	-3.38846			90	37	A+	2.31396	11.7182	-3.38846			90	37	A+	2.31396	8.18173	-3.38846			90	37	A+	2.31396	3.38658	-3.38846			90	37	A+	2.31396	1.84407	-3.38846			90	37	A+	2.31396	1.71909	-3.38846
91	37	A+	4.17396	0.94991	-5.24362			91	37	A+	4.17396	11.7182	-5.24362			91	37	A+	4.17396	8.18173	-5.24362			91	37	A+	4.17396	3.38658	-5.24362			91	37	A+	4.17396	1.84407	-5.24362			91	37	A+	4.17396	1.71909	-5.24362
92	38	A+	0	3.95563	-1.77456			92	38	A+	0	6.76722	-1.77456			92	38	A+	0	6.14827	-1.77456			92	38	A+	0	10.2334	-1.77456			92	38	A+	0	4.09908	-1.77456			92	38	A+	0	2.16971	-1.77456
93	38	A+	2.42149	3.95563	-2.89471			93	38	A+	2.42149	6.76722	-2.89471			93	38	A+	2.42149	6.14827	-2.89471			93	38	A+	2.42149	10.2334	-2.89471			93	38	A+	2.42149	4.09908	-2.89471			93	38	A+	2.42149	2.16971	-2.89471
94	39	A+	0	1.04075	-2.48197			94	39	A+	0	7.60405	-2.48197			94	39	A+	0	2.244	-2.48197			94	39	A+	0	4.46861	-2.48197			94	39	A+	0	0.100802	-2.48197			94	39	A+	0	1.18819	-2.48197
95	39	A+	2.08112	1.04075	-3.34815			95	39	A+	2.08112	7.60405	-3.34815			95	39	A+	2.08112	2.244	-3.34815			95	39	A+	2.08112	4.46861	-3.34815			95	39	A+	2.08112	0.100802	-3.34815			95	39	A+	2.08112	1.18819	-3.34815
96	40	A+	0	2.64963	-0.173005			96	40	A+	0	0.716087	-0.173005			96	40	A+	0	0.0870001	-0.173005			96	40	A+	0	1.27126	-0.173005			96	40	A+	0	5.26649	-0.173005			96	40	A+	0	5.88139	-0.173005
97	40	A+	2.09372	2.64963	0.408549			97	40	A+	2.09372	0.716087	0.408549			97	40	A+	2.09372	0.0870001	0.408549			97	40	A+	2.09372	1.27126	0.408549			97	40	A+	2.09372	5.26649	0.408549			97	40	A+	2.09372	5.88139	0.408549
98	40	A+	4.03372	2.64963	0.437			98	40	A+	4.03372	0.716087	0.437			98	40	A+	4.03372	0.0870001	0.437			98	40	A+	4.03372	1.27126	0.437			98	40	A+	4.03372	5.26649	0.437			98	40	A+	4.03372	5.88139	0.437
99	41	A+	0	4.89916	-2.02626			99	41	A+	0	3.22178	-2.02626			99	41	A+	0	1.14424	-2.02626			99	41	A+	0	7.92799	-2.02626			99	41	A+	0	0.0675313	-2.02626			99	41	A+	0	0.170236	-2.02626
100	41	A+	2.1669	4.89916	-0.402136			100	41	A+	2.1669	3.22178	-0.402136			100	41	A+	2.1669	1.14424	-0.402136			100	41	A+	2.1669	7.92799	-0.402136			100	41	A+	2.1669	0.0675313	-0.402136			100	41	A+	2.1669	0.170236	-0.402136
101	42	A+	0	5.2298	-2.46067			101	42	A+	0	5.85743	-2.46067			101	42	A+	0	2.41604	-2.46067			101	42	A+	0	0.504813	-2.46067			101	42	A+	0	1.44976	-2.46067			101	42	A+	0	0.620663	-2.46067
102	42	A+	2.0293	5.2298	-2.8732			102	42	A+	2.0293	5.85743	-2.8732			102	42	A+	2.0293	2.41604	-2.8732			102	42	A+	2.0293	0.504813	-2.8732			102	42	A+	2.0293	1.44976	-2.8732			102	42	A+	2.0293	0.620663	-2.8732
103	43	A+	0	4.19966	-1.50836			103	43	A+	0	9.40772	-1.50836			103	43	A+	0	8.53648	-1.50836			103	43	A+	0	6.77259	-1.50836			103	43	A+	0	1.55863	-1.50836			103	43	A+	0	2.28591	-1.50836
104	43	A+	2.01135	4.19966	-9.17147			104	43	A+	2.01135	9.40772	-9.17147			104	43	A+	2.01135	8.53648	-9.17147			104	43	A+	2.01135	6.77259	-9.17147			104	43	A+	2.01135	1.55863	-9.17147			104	43	A+	2.01135	2.28591	-9.17147
105	44	A+	0	5.74822	-1.18603			105	44	A+	0	0.340595	-1.18603			105	44	A+	0	1.14677	-1.18603			105	44	A+	0	2.60168	-1.18603			105	44	A+	0	2.95843	-1.18603			105	44	A+	0	3.57539	-1.18603
106	44	A+	2.10632	5.74822	-1.40138			106	44	A+	2.10632	0.340595	-1.40138			106	44	A+	2.10632	1.14677	-1.40138			106	44	A+	2.10632	2.60168	-1.40138			106	44	A+	2.10632	2.95843	-1.40138			106	44	A+	2.10632	3.57539	-1.40138
107	45	A+	0	5.72228	-0.457622			107	45	A+	0	8.46378	-0.457622			107	45	A+	0	3.69229	-0.457622			107	45	A+	0	7.34985	-0.457622			107	45	A+	0	0.196754	-0.457622			107	45	A+	0	0.643977	-0.457622
108	45	A+	2	5.72228	-1.40405			108	45	A+	2	8.46378	-1.40405			108	45	A+	2	3.69229	-1.40405			108	45	A+	2	7.34985	-1.40405			108	45	A+	2	0.196754	-1.40405			108	45	A+	2	0.643977	-1.40405
109	45	A+	4.16	5.72228	-2.18888			109	45	A+	4.16	8.46378	-2.18888			109	45	A+	4.16	3.69229	-2.18888			109	45	A+	4.16	7.34985	-2.18888			109	45	A+	4.16	0.196754	-2.18888			109	45	A+	4.16	0.643977	-2.18888
110	46	A+	0	1.80472	-1.26534			110	46	A+	0	18.6096	-1.26534			110	46	A+	0	15.4486	-1.26534			110	46	A+	0	3.80838	-1.26534			110	46	A+	0	2.52455	-1.26534			110	46	A+	0	1.26133	-1.26534
111	46	A+	2.10821	1.80472	-3.7273			111	46	A+	2.10821	18.6096	-3.7273			111	46	A+	2.10821	15.4486	-3.7273			111	46	A+	2.10821	3.80838	-3.7273			111	46	A+	2.10821	2.52455	-3.7273			111	46	A+	2.10821	1.26133	-3.7273
112	47	A+	0	6.38152	-0.550101			112	47	A+	0	8.80221	-0.550101			112	47	A+	0	2.416	-0.550101			112	47	A+	0	2.09133	-0.550101			112	47	A+	0	3.96762	-0.550101			112	47	A+	0	2.11595	-0.550101
113	47	A+	2.05993	6.38152	-3.21056			113	47	A+	2.05993	8.80221	-3.21056			113	47	A+	2.05993	2.416	-3.21056			113	47	A+	2.05993	2.09133	-3.21056			113	47	A+	2.05993	3.96762	-3.21056			113	47	A+	2.05993	2.11595	-3.21056
114	48	A+	0	0.890552	-0.239458			114	48	A+	0	13.2175	-0.239458			114	48	A+	0	10.7799	-0.239458			114	48	A+	0	8.11913	-0.239458			114	48	A+	0	3.82845	-0.239458			114	48	A+	0	2.85386	-0.239458
115	48	A+	2.46294	0.890552	-1.47976			115	48	A+	2.46294	13.2175	-1.47976			115	48	A+	2.46294	10.7799	-1.47976			115	48	A+	2.46294	8.11913	-1.47976			115	48	A+	2.46294	3.82845	-1.47976			115	48	A+	2.46294	2.85386	-1.47976
116	49	A+	0	4.46889	-1.28179			116	49	A+	0	10.5932	-1.28179			116	49	A+	0	2.11898	-1.28179			116	49	A+	0	5.85841	-1.28179			116	49	A+	0	2.23389	-1.28179			116	49	A+	0	3.9177	-1.28179
117	49	A+	2.14902	4.46889	-2.47492			117	49	A+	2.14902	10.5932	-2.47492			117	49	A+	2.14902	2.11898	-2.47492			117	49	A+	2.14902	5.85841	-2.47492			117	49	A+	2.14902	2.23389	-2.47492			117	49	A+	2.14902	3.9177	-2.47492
118	50	A+	0	1.52714	-0.392415			118	50	A+	0	2.67985	-0.392415			118	50	A+	0	1.17453	-0.392415			118	50	A+	0	4.61638	-0.392415			118	50	A+	0	3.33997	-0.392415			118	50	A+	0	3.07799	-0.392415
119	50	A+	2.18979	1.52714	-1.07577			119	50	A+	2.18979	2.67985	-1.07577			119	50	A+	2.18979	1.17453	-1.07577			119	50	A+	2.18979	4.61638	-1.07577			119	50	A+	2.18979	3.33997	-1.07577			119	50	A+	2.18979	3.07799	-1.07577
120	51	A+	0	0.379938	-1.28118			120	51	A+	0	0.302041	-1.28118			120	51	A+	0	1.34602	-1.28118			120	51	A+	0	0.700757	-1.28118			120	51	A+	0	1.00214	-1.28118			120	51	A+	0	0.612217	-1.28118
121	51	A+	2.08493	0.379938	-2.02321			121	51	A+	2.08493	0.302041	-2.02321			121	51	A+	2.08493	1.34602	-2.02321			121	51	A+	2.08493	0.700757	-2.02321			121	51	A+	2.08493	1.00214	-2.02321			121	51	A+	2.08493	0.612217	-2.02321
122	52	A+	0	3.61245	-1.79384			122	52	A+	0	1.64998	-1.79384			122	52	A+	0	1.07365	-1.79384			122	52	A+	0	0.318879	-1.79384			122	52	A+	0	3.17558	-1.79384			122	52	A+	0	1.56508	-1.79384
123	52	A+	2.43806	3.61245	-2.62835			123	52	A+	2.43806	1.64998	-2.62835			123	52	A+	2.43806	1.07365	-2.62835			123	52	A+	2.43806	0.318879	-2.62835			123	52	A+	2.43806	3.17558	-2.62835			123	52	A+	2.43806	1.56508	-2.62835
124	53	A+	0	1.78122	0.623431			124	53	A+	0	0.0767569	0.623431			124	53	A+	0	0.470248	0.623431			124	53	A+	0	2.90421	0.623431			124	53	A+	0	1.4885	0.623431			124	53	A+	0	0.0813414	0.623431
125	53	A+	1.964	1.78122	0.00724432			125	53	A+	1.964	0.0767569	0.00724432			125	53	A+	1.964	0.470248	0.00724432			125	53	A+	1.964	2.90421	0.00724432			125	53	A+	1.964	1.4885	0.00724432			125	53	A+	1.964	0.0813414	0.00724432
126	54	A+	0	3.61964	-1.48492			126	54	A+	0	2.7552	-1.48492			126	54	A+	0	0.317562	-1.48492			126	54	A+	0	1.21306	-1.48492			126	54	A+	0	0.848514	-1.48492			126	54	A+	0	1.36196	-1.48492
127	54	A+	2.24103	3.61964	-2.70046			127	54	A+	2.24103	2.7552	-2.70046			127	54	A+	2.24103	0.317562	-2.70046			127	54	A+	2.24103	1.21306	-2.70046			127	54	A+	2.24103	0.848514	-2.70046			127	54	A+	2.24103	1.36196	-2.70046
128	55	A+	0	5.49459	0.555643			128	55	A+	0	2.45628	0.555643			128	55	A+	0	0.950375	0.555643			128	55	A+	0	2.17146	0.555643			128	55	A+	0	3.79902	0.555643			128	55	A+	0	2.11067	0.555643
129	55	A+	2.04507	5.49459	-0.301138			129	55	A+	2.04507	2.45628	-0.301138			129	55	A+	2.04507	0.950375	-0.301138			129	55	A+	2.04507	2.17146	-0.301138			129	55	A+	2.04507	3.79902	-0.301138			129	55	A+	2.04507	2.11067	-0.301138
130	56	A+	0	6.59944	-1.11903			130	56	A+	0	1.53999	-1.11903			130	56	A+	0	0.555036	-1.11903			130	56	A+	0	10.3776	-1.11903			130	56	A+	0	0.0649352	-1.11903			130	56	A+	0	0.890249	-1.11903
131	56	A+	1.91334	6.59944	-1.47686			131	56	A+	1.91334	1.53999	-1.47686			131	56	A+	1.91334	0.555036	-1.47686			131	56	A+	1.91334	10.3776	-1.47686			131	56	A+	1.91334	0.0649352	-1.47686			131	56	A+	1.91334	0.890249	-1.47686
132	57	A+	0	4.68113	-0.188591			132	57	A+	0	0.994105	-0.188591			132	57	A+	0	1.11386	-0.188591			132	57	A+	0	3.52553	-0.188591			132	57	A+	0	2.3255	-0.188591			132	57	A+	0	3.13952	-0.188591
133	57	A+	1.94808	4.68113	0.213117			133	57	A+	1.94808	0.994105	0.213117			133	57	A+	1.94808	1.11386	0.213117			133	57	A+	1.94808	3.52553	0.213117			133	57	A+	1.94808	2.3255	0.213117			133	57	A+	1.94808	3.13952	0.213117
134	58	A+	0	6.19329	-0.79788			134	58	A+	0	16.7997	-0.79788			134	58	A+	0	5.95763	-0.79788			134	58	A+	0	2.84612	-0.79788			134	58	A+	0	3.99493	-0.79788			134	58	A+	0	3.23807	-0.79788
135	58	A+	2.31073	6.19329	-3.07575			135	58	A+	2.31073	16.7997	-3.07575			135	58	A+	2.31073	5.95763	-3.07575			135	58	A+	2.31073	2.84612	-3.07575			135	58	A+	2.31073	3.99493	-3.07575			135	58	A+	2.31073	3.23807	-3.07575
136	59	A+	0	1.64453	-2.03889			136	59	A+	0	1.11751	-2.03889			136	59	A+	0	1.21734	-2.03889			136	59	A+	0	0.0214969	-2.03889			136	59	A+	0	1.95838	-2.03889			136	59	A+	0	1.34386	-2.03889
137	59	A+	2.31579	1.64453	-2.90218			137	59	A+	2.31579	1.11751	-2.90218			137	59	A+	2.31579	1.21734	-2.90218			137	59	A+	2.31579	0.0214969	-2.90218			137	59	A+	2.31579	1.95838	-2.90218			137	59	A+	2.31579	1.34386	-2.90218
138	60	A+	0	10.6135	0.294064			138	60	A+	0	0.919542	0.294064			138	60	A+	0	0.219306	0.294064			138	60	A+	0	0.805218	0.294064			138	60	A+	0	1.40001	0.294064			138	60	A+	0	0.271048	0.294064
139	60	A+	2.11485	10.6135	0.248222			139	60	A+	2.11485	0.919542	0.248222			139	60	A+	2.11485	0.219306	0.248222			139	60	A+	2.11485	0.805218	0.248222			139	60	A+	2.11485	1.40001	0.248222			139	60	A+	2.11485	0.271048	0.248222
140	61	A+	0	0.714342	0.267417			140	61	A+	0	0.658752	0.267417			140	61	A+	0	0.579698	0.267417			140	61	A+	0	5.28696	0.267417			140	61	A+	0	8.91519	0.267417			140	61	A+	0	5.80892	0.267417
141	61	A+	2.18203	0.714342	0.634565			141	61	A+	2.18203	0.658752	0.634565			141	61	A+	2.18203	0.579698	0.634565			141	61	A+	2.18203	5.28696	0.634565			141	61	A+	2.18203	8.91519	0.634565			141	61	A+	2.18203	5.80892	0.634565
142	62	A+	0	1.17446	-0.128874			142	62	A+	0	0.551704	-0.128874			142	62	A+	0	0.306571	-0.128874			142	62	A+	0	2.26196	-0.128874			142	62	A+	0	0.505764	-0.128874			142	62	A+	0	1.95163	-0.128874
143	62	A+	2.04261	1.17446	-4.21095			143	62	A+	2.04261	0.551704	-4.21095			143	62	A+	2.04261	0.306571	-4.21095			143	62	A+	2.04261	2.26196	-4.21095			143	62	A+	2.04261	0.505764	-4.21095			143	62	A+	2.04261	1.95163	-4.21095
144	63	A+	0	1.96502	-1.32051			144	63	A+	0	2.60485	-1.32051			144	63	A+	0	0.539037	-1.32051			144	63	A+	0	9.11242	-1.32051			144	63	A+	0	5.21242	-1.32051			144	63	A+	0	3.41729	-1.32051
145	63	A+	2.27038	1.96502	-1.58484			145	63	A+	2.27038	2.60485	-1.58484			145	63	A+	2.27038	0.539037	-1.58484			145	63	A+	2.27038	9.11242	-1.58484			145	63	A+	2.27038	5.21242	-1.58484			145	63	A+	2.27038	3.41729	-1.58484
146	64	A+	0	7.92938	1.23633			146	64	A+	0	2.89479	1.23633			146	64	A+	0	0.0825164	1.23633			146	64	A+	0	0.216294	1.23633			146	64	A+	0	0.440083	1.23633			146	64	A+	0	0.848648	1.23633
147	64	A+	2.59461	7.92938	0.368429			147	64	A+	2.59461	2.89479	0.368429			147	64	A+	2.59461	0.0825164	0.368429			147	64	A+	2.59461	0.216294	0.368429			147	64	A+	2.59461	0.440083	0.368429			147	64	A+	2.59461	0.848648	0.368429
148	65	A+	0	6.68575	-0.023633			148	65	A+	0	0.843019	-0.023633			148	65	A+	0	0.0151616	-0.023633			148	65	A+	0	4.69497	-0.023633			148	65	A+	0	6.93796	-0.023633			148	65	A+	0	5.44538	-0.023633
149	65	A+	2.15617	6.68575	0.272045			149	65	A+	2.15617	0.843019	0.272045			149	65	A+	2.15617	0.0151616	0.272045			149	65	A+	2.15617	4.69497	0.272045			149	65	A+	2.15617	6.93796	0.272045			149	65	A+	2.15617	5.44538	0.272045
150	66	A+	0	4.53976	-0.363746			150	66	A+	0	15.756	-0.363746			150	66	A+	0	13.4391	-0.363746			150	66	A+	0	0.236755	-0.363746			150	66	A+	0	0.904411	-0.363746			150	66	A+	0	2.1441	-0.363746
151	66	A+	2.47881	4.53976	-1.0286			151	66	A+	2.47881	15.756	-1.0286			151	66	A+	2.47881	13.4391	-1.0286			151	66	A+	2.47881	0.236755	-1.0286			151	66	A+	2.47881	0.904411	-1.0286			151	66	A+	2.47881	2.1441	-1.0286
152	67	A+	0	3.88669	-0.531442			152	67	A+	0	2.02904	-0.531442			152	67	A+	0	0.422041	-0.531442			152	67	A+	0	4.24678	-0.531442			152	67	A+	0	2.84389	-0.531442			152	67	A+	0	1.76478	-0.531442
153	67	A+	2.16522	3.88669	-1.81233			153	67	A+	2.16522	2.02904	-1.81233			153	67	A+	2.16522	0.422041	-1.81233			153	67	A+	2.16522	4.24678	-1.81233			153	67	A+	2.16522	2.84389	-1.81233			153	67	A+	2.16522	1.76478	-1.81233
154	68	A+	0	1.24694	-1.16762			154	68	A+	0	7.74068	-1.16762			154	68	A+	0	6.22912	-1.16762			154	68	A+	0	5.54694	-1.16762			154	68	A+	0	3.89981	-1.16762			154	68	A+	0	3.08524	-1.16762
155	68	A+	2.21552	1.24694	-2.33034			155	68	A+	2.21552	7.74068	-2.33034			155	68	A+	2.21552	6.22912	-2.33034			155	68	A+	2.21552	5.54694	-2.33034			155	68	A+	2.21552	3.89981	-2.33034			155	68	A+	2.21552	3.08524	-2.33034
156	69	A+	0	1.39297	-0.0621076			156	69	A+	0	1.73472	-0.0621076			156	69	A+	0	0.998461	-0.0621076			156	69	A+	0	7.83595	-0.0621076			156	69	A+	0	4.05947	-0.0621076			156	69	A+	0	2.6461	-0.0621076
157	69	A+	2.14012	1.39297	-0.238199			157	69	A+	2.14012	1.73472	-0.238199			157	69	A+	2.14012	0.998461	-0.238199			157	69	A+	2.14012	7.83595	-0.238199			157	69	A+	2.14012	4.05947	-0.238199			157	69	A+	2.14012	2.6461	-0.238199
158	70	A+	0	2.61364	-1.14049			158	70	A+	0	1.48265	-1.14049			158	70	A+	0	1.00196	-1.14049			158	70	A+	0	3.81804	-1.14049			158	70	A+	0	2.72484	-1.14049			158	70	A+	0	1.1125	-1.14049
159	70	A+	2.1152	2.61364	-1.24645			159	70	A+	2.1152	1.48265	-1.24645			159	70	A+	2.1152	1.00196	-1.24645			159	70	A+	2.1152	3.81804	-1.24645			159	70	A+	2.1152	2.72484	-1.24645			159	70	A+	2.1152	1.1125	-1.24645
160	71	A+	0	1.18185	-1.72966			160	71	A+	0	1.879	-1.72966			160	71	A+	0	0.985281	-1.72966			160	71	A+	0	10.7639	-1.72966			160	71	A+	0	4.18149	-1.72966			160	71	A+	0	3.3981	-1.72966
161	71	A+	2.2816	1.18185	-2.94669			161	71	A+	2.2816	1.879	-2.94669			161	71	A+	2.2816	0.985281	-2.94669			161	71	A+	2.2816	10.7639	-2.94669			161	71	A+	2.2816	4.18149	-2.94669			161	71	A+	2.2816	3.3981	-2.94669
162	72	A+	0	2.23443	-2.07274			162	72	A+	0	0.576159	-2.07274			162	72	A+	0	0.507801	-2.07274			162	72	A+	0	0.386321	-2.07274			162	72	A+	0	3.99819	-2.07274			162	72	A+	0	2.50048	-2.07274
163	72	A+	2.07366	2.23443	-1.80074			163	72	A+	2.07366	0.576159	-1.80074			163	72	A+	2.07366	0.507801	-1.80074			163	72	A+	2.07366	0.386321	-1.80074			163	72	A+	2.07366	3.99819	-1.80074			163	72	A+	2.07366	2.50048	-1.80074
164	73	A+	0	0.652318	-1.32521			164	73	A+	0	0.79037	-1.32521			164	73	A+	0	0.478915	-1.32521			164	73	A+	0	0.71257	-1.32521			164	73	A+	0	2.60988	-1.32521			164	73	A+	0	1.84829	-1.32521
165	73	A+	2.1352	0.652318	-0.802897			165	73	A+	2.1352	0.79037	-0.802897			165	73	A+	2.1352	0.478915	-0.802897			165	73	A+	2.1352	0.71257	-0.802897			165	73	A+	2.1352	2.60988	-0.802897			165	73	A+	2.1352	1.84829	-0.802897
166	74	A+	0	4.95358	-1.33226			166	74	A+	0	0.323375	-1.33226			166	74	A+	0	0.196108	-1.33226			166	74	A+	0	1.64473	-1.33226			166	74	A+	0	2.10125	-1.33226			166	74	A+	0	1.32065	-1.33226
167	74	A+	2.14776	4.95358	-0.728288			167	74	A+	2.14776	0.323375	-0.728288			167	74	A+	2.14776	0.196108	-0.728288			167	74	A+	2.14776	1.64473	-0.728288			167	74	A+	2.14776	2.10125	-0.728288			167	74	A+	2.14776	1.32065	-0.728288
168	75	A+	0	14.4461	-2.57481			168	75	A+	0	4.08004	-2.57481			168	75	A+	0	3.70014	-2.57481			168	75	A+	0	1.21259	-2.57481			168	75	A+	0	4.54144	-2.57481			168	75	A+	0	4.68098	-2.57481
169	75	A+	2.22932	14.4461	-5.66586			169	75	A+	2.22932	4.08004	-5.66586			169	75	A+	2.22932	3.70014	-5.66586			169	75	A+	2.22932	1.21259	-5.66586			169	75	A+	2.22932	4.54144	-5.66586			169	75	A+	2.22932	4.68098	-5.66586
170	76	A+	0	0.362712	0.805239			170	76	A+	0	1.43382	0.805239			170	76	A+	0	0.0271663	0.805239			170	76	A+	0	4.45342	0.805239			170	76	A+	0	5.5264	0.805239			170	76	A+	0	2.71043	0.805239
171	76	A+	1.79548	0.362712	1.24393			171	76	A+	1.79548	1.43382	1.24393			171	76	A+	1.79548	0.0271663	1.24393			171	76	A+	1.79548	4.45342	1.24393			171	76	A+	1.79548	5.5264	1.24393			171	76	A+	1.79548	2.71043	1.24393
172	77	A+	0	2.65566	-1.8541			172	77	A+	0	0.440114	-1.8541			172	77	A+	0	0.165354	-1.8541			172	77	A+	0	11.6394	-1.8541			172	77	A+	0	4.06102	-1.8541			172	77	A+	0	5.49461	-1.8541
173	77	A+	2.10904	2.65566	-1.0872			173	77	A+	2.10904	0.440114	-1.0872			173	77	A+	2.10904	0.165354	-1.0872			173	77	A+	2.10904	11.6394	-1.0872			173	77	A+	2.10904	4.06102	-1.0872			173	77	A+	2.10904	5.49461	-1.0872
174	78	A+	0	0.0323062	-2.18481			174	78	A+	0	0.112091	-2.18481			174	78	A+	0	0.539657	-2.18481			174	78	A+	0	0.0478836	-2.18481			174	78	A+	0	2.79858	-2.18481			174	78	A+	0	3.86451	-2.18481
175	78	A+	2.02091	0.0323062	-1.68813			175	78	A+	2.02091	0.112091	-1.68813			175	78	A+	2.02091	0.539657	-1.68813			175	78	A+	2.02091	0.0478836	-1.68813			175	78	A+	2.02091	2.79858	-1.68813			175	78	A+	2.02091	3.86451	-1.68813
176	79	A+	0	1.63147	0.267417			176	79	A+	0	4.66527	0.267417			176	79	A+	0	1.36375	0.267417			176	79	A+	0	7.50926	0.267417			176	79	A+	0	2.89036	0.267417			176	79	A+	0	1.9273	0.267417
177	79	A+	2.0496	1.63147	-0.725322			177	79	A+	2.0496	4.66527	-0.725322			177	79	A+	2.0496	1.36375	-0.725322			177	79	A+	2.0496	7.50926	-0.725322			177	79	A+	2.0496	2.89036	-0.725322			177	79	A+	2.0496	1.9273	-0.725322
178	80	A+	0	0.546592	-1.52733			178	80	A+	0	1.05937	-1.52733			178	80	A+	0	0.640445	-1.52733			178	80	A+	0	4.66622	-1.52733			178	80	A+	0	1.98728	-1.52733			178	80	A+	0	3.32223	-1.52733
179	80	A+	2.24071	0.546592	-2.8308			179	80	A+	2.24071	1.05937	-2.8308			179	80	A+	2.24071	0.640445	-2.8308			179	80	A+	2.24071	4.66622	-2.8308			179	80	A+	2.24071	1.98728	-2.8308			179	80	A+	2.24071	3.32223	-2.8308
180	81	A+	0	0.413035	-2.57664			180	81	A+	0	1.51494	-2.57664			180	81	A+	0	0.691025	-2.57664			180	81	A+	0	1.06424	-2.57664			180	81	A+	0	0.621375	-2.57664			180	81	A+	0	0.764489	-2.57664
181	81	A+	2.10442	0.413035	-2.9246			181	81	A+	2.10442	1.51494	-2.9246			181	81	A+	2.10442	0.691025	-2.9246			181	81	A+	2.10442	1.06424	-2.9246			181	81	A+	2.10442	0.621375	-2.9246			181	81	A+	2.10442	0.764489	-2.9246
182	82	A+	0	17.6758	-0.165856			182	82	A+	0	3.44854	-0.165856			182	82	A+	0	0.158822	-0.165856			182	82	A+	0	3.70251	-0.165856			182	82	A+	0	5.36035	-0.165856			182	82	A+	0	4.93405	-0.165856
183	82	A+	2.07953	17.6758	-2.36088			183	82	A+	2.07953	3.44854	-2.36088			183	82	A+	2.07953	0.158822	-2.36088			183	82	A+	2.07953	3.70251	-2.36088			183	82	A+	2.07953	5.36035	-2.36088			183	82	A+	2.07953	4.93405	-2.36088
184	83	A+	0	9.18246	-2.57593			184	83	A+	0	21.263	-2.57593			184	83	A+	0	7.05143	-2.57593			184	83	A+	0	3.01391	-2.57593			184	83	A+	0	2.69226	-2.57593			184	83	A+	0	1.93617	-2.57593
185	83	A+	2.12938	9.18246	-3.49037			185	83	A+	2.12938	21.263	-3.49037			185	83	A+	2.12938	7.05143	-3.49037			185	83	A+	2.12938	3.01391	-3.49037			185	83	A+	2.12938	2.69226	-3.49037			185	83	A+	2.12938	1.93617	-3.49037
186	84	A+	0	6.0725	0.408549			186	84	A+	0	0.62445	0.408549			186	84	A+	0	0.182137	0.408549			186	84	A+	0	3.32659	0.408549			186	84	A+	0	3.8862	0.408549			186	84	A+	0	2.48938	0.408549
187	84	A+	2.01124	6.0725	0.423913			187	84	A+	2.01124	0.62445	0.423913			187	84	A+	2.01124	0.182137	0.423913			187	84	A+	2.01124	3.32659	0.423913			187	84	A+	2.01124	3.8862	0.423913			187	84	A+	2.01124	2.48938	0.423913
188	85	A+	0	3.53534	0.245474			188	85	A+	0	11.0462	0.245474			188	85	A+	0	4.7155	0.245474			188	85	A+	0	1.53197	0.245474			188	85	A+	0	2.42967	0.245474			188	85	A+	0	2.33936	0.245474
189	85	A+	2.16951	3.53534	0.323995			189	85	A+	2.16951	11.0462	0.323995			189	85	A+	2.16951	4.7155	0.323995			189	85	A+	2.16951	1.53197	0.323995			189	85	A+	2.16951	2.42967	0.323995			189	85	A+	2.16951	2.33936	0.323995
190	86	A+	0	3.79046	-0.352912			190	86	A+	0	0.837469	-0.352912			190	86	A+	0	0.233669	-0.352912			190	86	A+	0	7.1001	-0.352912			190	86	A+	0	4.0368	-0.352912			190	86	A+	0	2.73635	-0.352912
191	86	A+	1.93073	3.79046	-0.803973			191	86	A+	1.93073	0.837469	-0.803973			191	86	A+	1.93073	0.233669	-0.803973			191	86	A+	1.93073	7.1001	-0.803973			191	86	A+	1.93073	4.0368	-0.803973			191	86	A+	1.93073	2.73635	-0.803973
192	87	A+	0	8.05287	-0.0885216			192	87	A+	0	20.2096	-0.0885216			192	87	A+	0	3.31734	-0.0885216			192	87	A+	0	3.20153	-0.0885216			192	87	A+	0	4.74717	-0.0885216			192	87	A+	0	1.77537	-0.0885216
193	87	A+	2.03023	8.05287	-0.310055			193	87	A+	2.03023	20.2096	-0.310055			193	87	A+	2.03023	3.31734	-0.310055			193	87	A+	2.03023	3.20153	-0.310055			193	87	A+	2.03023	4.74717	-0.310055			193	87	A+	2.03023	1.77537	-0.310055
194	88	A+	0	3.30838	-0.548757			194	88	A+	0	1.13385	-0.548757			194	88	A+	0	2.64818	-0.548757			194	88	A+	0	2.93045	-0.548757			194	88	A+	0	3.21516	-0.548757			194	88	A+	0	5.11603	-0.548757
195	88	A+	2.0435	3.30838	-0.985097			195	88	A+	2.0435	1.13385	-0.985097			195	88	A+	2.0435	2.64818	-0.985097			195	88	A+	2.0435	2.93045	-0.985097			195	88	A+	2.0435	3.21516	-0.985097			195	88	A+	2.0435	5.11603	-0.985097
196	89	A+	0	4.57251	-0.912766			196	89	A+	0	0.484984	-0.912766			196	89	A+	0	0.38724	-0.912766			196	89	A+	0	4.55365	-0.912766			196	89	A+	0	1.35689	-0.912766			196	89	A+	0	1.9012	-0.912766
197	89	A+	2.08636	4.57251	-0.322826			197	89	A+	2.08636	0.484984	-0.322826			197	89	A+	2.08636	0.38724	-0.322826			197	89	A+	2.08636	4.55365	-0.322826			197	89	A+	2.08636	1.35689	-0.322826			197	89	A+	2.08636	1.9012	-0.322826
198	90	A+	0	0.990681	0.27721			198	90	A+	0	0.174929	0.27721			198	90	A+	0	0.72593	0.27721			198	90	A+	0	2.70999	0.27721			198	90	A+	0	0.882152	0.27721			198	90	A+	0	1.82494	0.27721
199	90	A+	2.30673	0.990681	0.417408			199	90	A+	2.30673	0.174929	0.417408			199	90	A+	2.30673	0.72593	0.417408			199	90	A+	2.30673	2.70999	0.417408			199	90	A+	2.30673	0.882152	0.417408			199	90	A+	2.30673	1.82494	0.417408
200	91	A+	0	0.307161	-3.56669			200	91	A+	0	15.8814	-3.56669			200	91	A+	0	7.03561	-3.56669			200	91	A+	0	4.41391	-3.56669			200	91	A+	0	0.0660005	-3.56669			200	91	A+	0	1.0145	-3.56669
201	91	A+	1.8397	0.307161	-2.76362			201	91	A+	1.8397	15.8814	-2.76362			201	91	A+	1.8397	7.03561	-2.76362			201	91	A+	1.8397	4.41391	-2.76362			201	91	A+	1.8397	0.0660005	-2.76362			201	91	A+	1.8397	1.0145	-2.76362
202	92	A+	0	4.3563	-0.90243			202	92	A+	0	0.911333	-0.90243			202	92	A+	0	0.768923	-0.90243			202	92	A+	0	19.8717	-0.90243			202	92	A+	0	11.0313	-0.90243			202	92	A+	0	6.84152	-0.90243
203	92	A+	2.18237	4.3563	-0.708005			203	92	A+	2.18237	0.911333	-0.708005			203	92	A+	2.18237	0.768923	-0.708005			203	92	A+	2.18237	19.8717	-0.708005			203	92	A+	2.18237	11.0313	-0.708005			203	92	A+	2.18237	6.84152	-0.708005
204	93	A+	0	2.24607	-0.0237057			204	93	A+	0	0.352829	-0.0237057			204	93	A+	0	0.624187	-0.0237057			204	93	A+	0	0.807807	-0.0237057			204	93	A+	0	7.20653	-0.0237057			204	93	A+	0	1.38164	-0.0237057
205	93	A+	2.16373	2.24607	-0.0643006			205	93	A+	2.16373	0.352829	-0.0643006			205	93	A+	2.16373	0.624187	-0.0643006			205	93	A+	2.16373	0.807807	-0.0643006			205	93	A+	2.16373	7.20653	-0.0643006			205	93	A+	2.16373	1.38164	-0.0643006
206	94	A+	0	3.25566	-1.87824			206	94	A+	0	0.209623	-1.87824			206	94	A+	0	2.79695	-1.87824			206	94	A+	0	5.3227	-1.87824			206	94	A+	0	3.27583	-1.87824			206	94	A+	0	1.91966	-1.87824
207	94	A+	2.12869	3.25566	-1.17106			207	94	A+	2.12869	0.209623	-1.17106			207	94	A+	2.12869	2.79695	-1.17106			207	94	A+	2.12869	5.3227	-1.17106			207	94	A+	2.12869	3.27583	-1.17106			207	94	A+	2.12869	1.91966	-1.17106
208	95	A+	0	8.18294	-0.46373			208	95	A+	0	18.271	-0.46373			208	95	A+	0	2.87027	-0.46373			208	95	A+	0	1.01286	-0.46373			208	95	A+	0	4.66505	-0.46373			208	95	A+	0	0.063791	-0.46373
209	95	A+	2.40793	8.18294	-1.58303			209	95	A+	2.40793	18.271	-1.58303			209	95	A+	2.40793	2.87027	-1.58303			209	95	A+	2.40793	1.01286	-1.58303			209	95	A+	2.40793	4.66505	-1.58303			209	95	A+	2.40793	0.063791	-1.58303
210	96	A+	0	3.41779	-0.210061			210	96	A+	0	0.708787	-0.210061			210	96	A+	0	1.1508	-0.210061			210	96	A+	0	2.04837	-0.210061			210	96	A+	0	7.74468	-0.210061			210	96	A+	0	3.39852	-0.210061
211	96	A+	2.17517	3.41779	-0.453937			211	96	A+	2.17517	0.708787	-0.453937			211	96	A+	2.17517	1.1508	-0.453937			211	96	A+	2.17517	2.04837	-0.453937			211	96	A+	2.17517	7.74468	-0.453937			211	96	A+	2.17517	3.39852	-0.453937
212	97	A+	0	8.81728	-1.84688			212	97	A+	0	3.18751	-1.84688			212	97	A+	0	1.14077	-1.84688			212	97	A+	0	2.65518	-1.84688			212	97	A+	0	0.266657	-1.84688			212	97	A+	0	1.37805	-1.84688
213	97	A+	2.22446	8.81728	-1.79539			213	97	A+	2.22446	3.18751	-1.79539			213	97	A+	2.22446	1.14077	-1.79539			213	97	A+	2.22446	2.65518	-1.79539			213	97	A+	2.22446	0.266657	-1.79539			213	97	A+	2.22446	1.37805	-1.79539
214	98	A+	0	1.00293	-2.41841			214	98	A+	0	1.03537	-2.41841			214	98	A+	0	1.16344	-2.41841			214	98	A+	0	8.44333	-2.41841			214	98	A+	0	4.46988	-2.41841			214	98	A+	0	3.8173	-2.41841
215	98	A+	2.25157	1.00293	-2.86072			215	98	A+	2.25157	1.03537	-2.86072			215	98	A+	2.25157	1.16344	-2.86072			215	98	A+	2.25157	8.44333	-2.86072			215	98	A+	2.25157	4.46988	-2.86072			215	98	A+	2.25157	3.8173	-2.86072
216	99	A+	0	9.84933	-0.63473			216	99	A+	0	0.334835	-0.63473			216	99	A+	0	0.0655946	-0.63473			216	99	A+	0	4.40195	-0.63473			216	99	A+	0	2.51504	-0.63473			216	99	A+	0	0.133219	-0.63473
217	99	A+	2.2048	9.84933	-1.11926			217	99	A+	2.2048	0.334835	-1.11926			217	99	A+	2.2048	0.0655946	-1.11926			217	99	A+	2.2048	4.40195	-1.11926			217	99	A+	2.2048	2.51504	-1.11926			217	99	A+	2.2048	0.133219	-1.11926
218	100	A+	0	2.69728	-0.821473			218	100	A+	0	0.870305	-0.821473			218	100	A+	0	0.238794	-0.821473			218	100	A+	0	8.215	-0.821473			218	100	A+	0	1.20604	-0.821473			218	100	A+	0	0.293301	-0.821473
219	100	A+	2.17899	2.69728	-0.20749			219	100	A+	2.17899	0.870305	-0.20749			219	100	A+	2.17899	0.238794	-0.20749			219	100	A+	2.17899	8.215	-0.20749			219	100	A+	2.17899	1.20604	-0.20749			219	100	A+	2.17899	0.293301	-0.20749
220	101	A+	0	5.58526	-1.57426			220	101	A+	0	1.00799	-1.57426			220	101	A+	0	0.749523	-1.57426			220	101	A+	0	0.80819	-1.57426			220	101	A+	0	4.07764	-1.57426			220	101	A+	0	1.07912	-1.57426
221	101	A+	2.04653	5.58526	-1.99321			221	101	A+	2.04653	1.00799	-1.99321			221	101	A+	2.04653	0.749523	-1.99321			221	101	A+	2.04653	0.80819	-1.99321			221	101	A+	2.04653	4.07764	-1.99321			221	101	A+	2.04653	1.07912	-1.99321
222	102	A+	0	1.808	0.467404			222	102	A+	0	14.4005	0.467404			222	102	A+	0	10.0394	0.467404			222	102	A+	0	0.315237	0.467404			222	102	A+	0	2.79395	0.467404			222	102	A+	0	3.69274	0.467404
223	102	A+	1.92836	1.808	0.634637			223	102	A+	1.92836	14.4005	0.634637			223	102	A+	1.92836	10.0394	0.634637			223	102	A+	1.92836	0.315237	0.634637			223	102	A+	1.92836	2.79395	0.634637			223	102	A+	1.92836	3.69274	0.634637
224	103	A+	0	5.37224	-1.58406			224	103	A+	0	2.81223	-1.58406			224	103	A+	0	0.483615	-1.58406			224	103	A+	0	4.88711	-1.58406			224	103	A+	0	2.16381	-1.58406			224	103	A+	0	2.9267	-1.58406
225	103	A+	2.30754	5.37224	-0.829071			225	103	A+	2.30754	2.81223	-0.829071			225	103	A+	2.30754	0.483615	-0.829071			225	103	A+	2.30754	4.88711	-0.829071			225	103	A+	2.30754	2.16381	-0.829071			225	103	A+	2.30754	2.9267	-0.829071
226	104	A+	0	2.05026	-0.166497			226	104	A+	0	1.90409	-0.166497			226	104	A+	0	0.0118706	-0.166497			226	104	A+	0	5.97581	-0.166497			226	104	A+	0	3.02661	-0.166497			226	104	A+	0	2.24965	-0.166497
227	104	A+	2.1145	2.05026	0.000190167			227	104	A+	2.1145	1.90409	0.000190167			227	104	A+	2.1145	0.0118706	0.000190167			227	104	A+	2.1145	5.97581	0.000190167			227	104	A+	2.1145	3.02661	0.000190167			227	104	A+	2.1145	2.24965	0.000190167
228	105	A+	0	3.06592	-2.74851			228	105	A+	0	2.18008	-2.74851			228	105	A+	0	1.17246	-2.74851			228	105	A+	0	11.3859	-2.74851			228	105	A+	0	2.8394	-2.74851			228	105	A+	0	3.47738	-2.74851
229	105	A+	2.02845	3.06592	-2.9046			229	105	A+	2.02845	2.18008	-2.9046			229	105	A+	2.02845	1.17246	-2.9046			229	105	A+	2.02845	11.3859	-2.9046			229	105	A+	2.02845	2.8394	-2.9046			229	105	A+	2.02845	3.47738	-2.9046
230	105	A+	4.29845	3.06592	-3.44698			230	105	A+	4.29845	2.18008	-3.44698			230	105	A+	4.29845	1.17246	-3.44698			230	105	A+	4.29845	11.3859	-3.44698			230	105	A+	4.29845	2.8394	-3.44698			230	105	A+	4.29845	3.47738	-3.44698
231	106	A+	0	1.70653	-1.83216			231	106	A+	0	0.456375	-1.83216			231	106	A+	0	1.29196	-1.83216			231	106	A+	0	4.42132	-1.83216			231	106	A+	0	0.751282	-1.83216			231	106	A+	0	0.806641	-1.83216
232	106	A+	2.06466	1.70653	-1.87478			232	106	A+	2.06466	0.456375	-1.87478			232	106	A+	2.06466	1.29196	-1.87478			232	106	A+	2.06466	4.42132	-1.87478			232	106	A+	2.06466	0.751282	-1.87478			232	106	A+	2.06466	0.806641	-1.87478
233	107	A+	0	4.80239	0.262243			233	107	A+	0	0.641127	0.262243			233	107	A+	0	0.604917	0.262243			233	107	A+	0	2.32014	0.262243			233	107	A+	0	3.67455	0.262243			233	107	A+	0	3.13764	0.262243
234	107	A+	1.9368	4.80239	-0.295488			234	107	A+	1.9368	0.641127	-0.295488			234	107	A+	1.9368	0.604917	-0.295488			234	107	A+	1.9368	2.32014	-0.295488			234	107	A+	1.9368	3.67455	-0.295488			234	107	A+	1.9368	3.13764	-0.295488
235	108	A+	0	2.49228	-3.28799			235	108	A+	0	7.11715	-3.28799			235	108	A+	0	1.82193	-3.28799			235	108	A+	0	5.00723	-3.28799			235	108	A+	0	1.85733	-3.28799			235	108	A+	0	1.72088	-3.28799
236	108	A+	2.21561	2.49228	-2.47658			236	108	A+	2.21561	7.11715	-2.47658			236	108	A+	2.21561	1.82193	-2.47658			236	108	A+	2.21561	5.00723	-2.47658			236	108	A+	2.21561	1.85733	-2.47658			236	108	A+	2.21561	1.72088	-2.47658
237	109	A+	0	7.64989	-2.36661			237	109	A+	0	17.239	-2.36661			237	109	A+	0	9.03915	-2.36661			237	109	A+	0	1.39815	-2.36661			237	109	A+	0	0.806525	-2.36661			237	109	A+	0	0.581365	-2.36661
238	109	A+	1.64174	7.64989	-4.47874			238	109	A+	1.64174	17.239	-4.47874			238	109	A+	1.64174	9.03915	-4.47874			238	109	A+	1.64174	1.39815	-4.47874			238	109	A+	1.64174	0.806525	-4.47874			238	109	A+	1.64174	0.581365	-4.47874
239	110	A+	0	2.30708	-1.19199			239	110	A+	0	3.23345	-1.19199			239	110	A+	0	0.0522716	-1.19199			239	110	A+	0	5.28451	-1.19199			239	110	A+	0	5.08027	-1.19199			239	110	A+	0	3.97328	-1.19199
240	110	A+	1.82448	2.30708	-4.49161			240	110	A+	1.82448	3.23345	-4.49161			240	110	A+	1.82448	0.0522716	-4.49161			240	110	A+	1.82448	5.28451	-4.49161			240	110	A+	1.82448	5.08027	-4.49161			240	110	A+	1.82448	3.97328	-4.49161
241	111	A+	0	6.03438	-0.77195			241	111	A+	0	14.3735	-0.77195			241	111	A+	0	14.3275	-0.77195			241	111	A+	0	4.38078	-0.77195			241	111	A+	0	3.097	-0.77195			241	111	A+	0	3.67063	-0.77195
242	111	A+	2.12595	6.03438	-0.698603			242	111	A+	2.12595	14.3735	-0.698603			242	111	A+	2.12595	14.3275	-0.698603			242	111	A+	2.12595	4.38078	-0.698603			242	111	A+	2.12595	3.097	-0.698603			242	111	A+	2.12595	3.67063	-0.698603
243	112	A+	0	7.2309	0.32815			243	112	A+	0	1.47906	0.32815			243	112	A+	0	0.0711568	0.32815			243	112	A+	0	2.59834	0.32815			243	112	A+	0	6.8023	0.32815			243	112	A+	0	4.27979	0.32815
244	112	A+	2.00292	7.2309	0.296657			244	112	A+	2.00292	1.47906	0.296657			244	112	A+	2.00292	0.0711568	0.296657			244	112	A+	2.00292	2.59834	0.296657			244	112	A+	2.00292	6.8023	0.296657			244	112	A+	2.00292	4.27979	0.296657
245	113	A+	0	4.36811	-1.91836			245	113	A+	0	10.6532	-1.91836			245	113	A+	0	6.50688	-1.91836			245	113	A+	0	4.07147	-1.91836			245	113	A+	0	2.1184	-1.91836			245	113	A+	0	2.1362	-1.91836
246	113	A+	2.43925	4.36811	-4.91526			246	113	A+	2.43925	10.6532	-4.91526			246	113	A+	2.43925	6.50688	-4.91526			246	113	A+	2.43925	4.07147	-4.91526			246	113	A+	2.43925	2.1184	-4.91526			246	113	A+	2.43925	2.1362	-4.91526
247	114	A+	0	1.96794	-0.120488			247	114	A+	0	0.149559	-0.120488			247	114	A+	0	0.207473	-0.120488			247	114	A+	0	1.06473	-0.120488			247	114	A+	0	1.76953	-0.120488			247	114	A+	0	1.60211	-0.120488
248	114	A+	1.95433	1.96794	-1.17295			248	114	A+	1.95433	0.149559	-1.17295			248	114	A+	1.95433	0.207473	-1.17295			248	114	A+	1.95433	1.06473	-1.17295			248	114	A+	1.95433	1.76953	-1.17295			248	114	A+	1.95433	1.60211	-1.17295
249	115	A+	0	2.27996	-2.92467			249	115	A+	0	4.35859	-2.92467			249	115	A+	0	7.04208	-2.92467			249	115	A+	0	1.16569	-2.92467			249	115	A+	0	1.36328	-2.92467			249	115	A+	0	0.846969	-2.92467
250	115	A+	2.34263	2.27996	-3.76953			250	115	A+	2.34263	4.35859	-3.76953			250	115	A+	2.34263	7.04208	-3.76953			250	115	A+	2.34263	1.16569	-3.76953			250	115	A+	2.34263	1.36328	-3.76953			250	115	A+	2.34263	0.846969	-3.76953
251	116	A+	0	1.35627	-2.61886			251	116	A+	0	16.8315	-2.61886			251	116	A+	0	12.4025	-2.61886			251	116	A+	0	1.28278	-2.61886			251	116	A+	0	4.3411	-2.61886			251	116	A+	0	4.31536	-2.61886
252	116	A+	1.9319	1.35627	-0.609029			252	116	A+	1.9319	16.8315	-0.609029			252	116	A+	1.9319	12.4025	-0.609029			252	116	A+	1.9319	1.28278	-0.609029			252	116	A+	1.9319	4.3411	-0.609029			252	116	A+	1.9319	4.31536	-0.609029
253	117	A+	0	9.83573	-0.117591			253	117	A+	0	1.02066	-0.117591			253	117	A+	0	1.3156	-0.117591			253	117	A+	0	6.78921	-0.117591			253	117	A+	0	5.39699	-0.117591			253	117	A+	0	1.87356	-0.117591
254	117	A+	2.30028	9.83573	-0.418286			254	117	A+	2.30028	1.02066	-0.418286			254	117	A+	2.30028	1.3156	-0.418286			254	117	A+	2.30028	6.78921	-0.418286			254	117	A+	2.30028	5.39699	-0.418286			254	117	A+	2.30028	1.87356	-0.418286
255	118	A+	0	4.66571	-0.470318			255	118	A+	0	1.85946	-0.470318			255	118	A+	0	0.503348	-0.470318			255	118	A+	0	3.69218	-0.470318			255	118	A+	0	6.97069	-0.470318			255	118	A+	0	4.50888	-0.470318
256	118	A+	2.00346	4.66571	-0.0610135			256	118	A+	2.00346	1.85946	-0.0610135			256	118	A+	2.00346	0.503348	-0.0610135			256	118	A+	2.00346	3.69218	-0.0610135			256	118	A+	2.00346	6.97069	-0.0610135			256	118	A+	2.00346	4.50888	-0.0610135
257	119	A+	0	2.48874	-0.950392			257	119	A+	0	12.7114	-0.950392			257	119	A+	0	5.83692	-0.950392			257	119	A+	0	0.597957	-0.950392			257	119	A+	0	3.08772	-0.950392			257	119	A+	0	1.29974	-0.950392
258	119	A+	2.36208	2.48874	-1.82166			258	119	A+	2.36208	12.7114	-1.82166			258	119	A+	2.36208	5.83692	-1.82166			258	119	A+	2.36208	0.597957	-1.82166			258	119	A+	2.36208	3.08772	-1.82166			258	119	A+	2.36208	1.29974	-1.82166
259	120	A+	0	2.70991	-1.39755			259	120	A+	0	0.523625	-1.39755			259	120	A+	0	0.630348	-1.39755			259	120	A+	0	2.07914	-1.39755			259	120	A+	0	1.55129	-1.39755			259	120	A+	0	1.47323	-1.39755
260	120	A+	2.06595	2.70991	-1.10603			260	120	A+	2.06595	0.523625	-1.10603			260	120	A+	2.06595	0.630348	-1.10603			260	120	A+	2.06595	2.07914	-1.10603			260	120	A+	2.06595	1.55129	-1.10603			260	120	A+	2.06595	1.47323	-1.10603
261	121	A+	0	11.9697	-0.589109			261	121	A+	0	3.54455	-0.589109			261	121	A+	0	2.15884	-0.589109			261	121	A+	0	3.51152	-0.589109			261	121	A+	0	1.79416	-0.589109			261	121	A+	0	0.167035	-0.589109
262	121	A+	2.12365	11.9697	-0.0564604			262	121	A+	2.12365	3.54455	-0.0564604			262	121	A+	2.12365	2.15884	-0.0564604			262	121	A+	2.12365	3.51152	-0.0564604			262	121	A+	2.12365	1.79416	-0.0564604			262	121	A+	2.12365	0.167035	-0.0564604
263	122	A+	0	2.10686	0.872008			263	122	A+	0	0.696833	0.872008			263	122	A+	0	0.120362	0.872008			263	122	A+	0	5.78905	0.872008			263	122	A+	0	8.24963	0.872008			263	122	A+	0	7.5757	0.872008
264	122	A+	2.01871	2.10686	0.478611			264	122	A+	2.01871	0.696833	0.478611			264	122	A+	2.01871	0.120362	0.478611			264	122	A+	2.01871	5.78905	0.478611			264	122	A+	2.01871	8.24963	0.478611			264	122	A+	2.01871	7.5757	0.478611
265	123	A+	0	10.9115	-0.101681			265	123	A+	0	6.22064	-0.101681			265	123	A+	0	1.97943	-0.101681			265	123	A+	0	5.85838	-0.101681			265	123	A+	0	1.93002	-0.101681			265	123	A+	0	2.66605	-0.101681
266	123	A+	2.13222	10.9115	0.126285			266	123	A+	2.13222	6.22064	0.126285			266	123	A+	2.13222	1.97943	0.126285			266	123	A+	2.13222	5.85838	0.126285			266	123	A+	2.13222	1.93002	0.126285			266	123	A+	2.13222	2.66605	0.126285
267	124	A+	0	2.39757	-0.236162			267	124	A+	0	3.48904	-0.236162			267	124	A+	0	2.62152	-0.236162			267	124	A+	0	9.61452	-0.236162			267	124	A+	0	3.05612	-0.236162			267	124	A+	0	2.0751	-0.236162
268	124	A+	2.00245	2.39757	-0.257707			268	124	A+	2.00245	3.48904	-0.257707			268	124	A+	2.00245	2.62152	-0.257707			268	124	A+	2.00245	9.61452	-0.257707			268	124	A+	2.00245	3.05612	-0.257707			268	124	A+	2.00245	2.0751	-0.257707
269	125	A+	0	0.127386	-2.05449			269	125	A+	0	19.2816	-2.05449			269	125	A+	0	16.19	-2.05449			269	125	A+	0	4.63402	-2.05449			269	125	A+	0	4.61482	-2.05449			269	125	A+	0	2.71302	-2.05449
270	125	A+	1.95549	0.127386	-6.76289			270	125	A+	1.95549	19.2816	-6.76289			270	125	A+	1.95549	16.19	-6.76289			270	125	A+	1.95549	4.63402	-6.76289			270	125	A+	1.95549	4.61482	-6.76289			270	125	A+	1.95549	2.71302	-6.76289
271	126	A+	0	1.66076	0.354324			271	126	A+	0	0.0638636	0.354324			271	126	A+	0	0.194436	0.354324			271	126	A+	0	4.95018	0.354324			271	126	A+	0	0.894903	0.354324			271	126	A+	0	0.210152	0.354324
272	126	A+	1.9442	1.66076	0.255664			272	126	A+	1.9442	0.0638636	0.255664			272	126	A+	1.9442	0.194436	0.255664			272	126	A+	1.9442	4.95018	0.255664			272	126	A+	1.9442	0.894903	0.255664			272	126	A+	1.9442	0.210152	0.255664
273	127	A+	0	1.01977	-0.538175			273	127	A+	0	3.68639	-0.538175			273	127	A+	0	2.0461	-0.538175			273	127	A+	0	3.52287	-0.538175			273	127	A+	0	4.40562	-0.538175			273	127	A+	0	3.24806	-0.538175
274	127	A+	1.91472	1.01977	-0.545			274	127	A+	1.91472	3.68639	-0.545			274	127	A+	1.91472	2.0461	-0.545			274	127	A+	1.91472	3.52287	-0.545			274	127	A+	1.91472	4.40562	-0.545			274	127	A+	1.91472	3.24806	-0.545
275	128	A+	0	1.19179	-2.52348			275	128	A+	0	1.08299	-2.52348			275	128	A+	0	0.333882	-2.52348			275	128	A+	0	1.26619	-2.52348			275	128	A+	0	2.55794	-2.52348			275	128	A+	0	1.36546	-2.52348
276	128	A+	2.17085	1.19179	-3.81904			276	128	A+	2.17085	1.08299	-3.81904			276	128	A+	2.17085	0.333882	-3.81904			276	128	A+	2.17085	1.26619	-3.81904			276	128	A+	2.17085	2.55794	-3.81904			276	128	A+	2.17085	1.36546	-3.81904
277	129	A+	0	3.45077	-3.07231			277	129	A+	0	2.99741	-3.07231			277	129	A+	0	2.5705	-3.07231			277	129	A+	0	5.35971	-3.07231			277	129	A+	0	2.36747	-3.07231			277	129	A+	0	1.53533	-3.07231
278	129	A+	2.13621	3.45077	-2.86918			278	129	A+	2.13621	2.99741	-2.86918			278	129	A+	2.13621	2.5705	-2.86918			278	129	A+	2.13621	5.35971	-2.86918			278	129	A+	2.13621	2.36747	-2.86918			278	129	A+	2.13621	1.53533	-2.86918
279	130	A+	0	1.34952	-1.70631			279	130	A+	0	15.3746	-1.70631			279	130	A+	0	8.00304	-1.70631			279	130	A+	0	5.29849	-1.70631			279	130	A+	0	2.37836	-1.70631			279	130	A+	0	1.8227	-1.70631
280	130	A+	1.96516	1.34952	-3.97721			280	130	A+	1.96516	15.3746	-3.97721			280	130	A+	1.96516	8.00304	-3.97721			280	130	A+	1.96516	5.29849	-3.97721			280	130	A+	1.96516	2.37836	-3.97721			280	130	A+	1.96516	1.8227	-3.97721
281	131	A+	0	4.59328	0.0371728			281	131	A+	0	0.291448	0.0371728			281	131	A+	0	0.311067	0.0371728			281	131	A+	0	2.28484	0.0371728			281	131	A+	0	2.53623	0.0371728			281	131	A+	0	2.89459	0.0371728
282	131	A+	2.02641	4.59328	-0.90792			282	131	A+	2.02641	0.291448	-0.90792			282	131	A+	2.02641	0.311067	-0.90792			282	131	A+	2.02641	2.28484	-0.90792			282	131	A+	2.02641	2.53623	-0.90792			282	131	A+	2.02641	2.89459	-0.90792
283	132	A+	0	4.30913	-1.61196			283	132	A+	0	0.00574202	-1.61196			283	132	A+	0	0.26704	-1.61196			283	132	A+	0	0.83485	-1.61196			283	132	A+	0	2.14977	-1.61196			283	132	A+	0	0.426883	-1.61196
284	132	A+	2.26729	4.30913	-0.818262			284	132	A+	2.26729	0.00574202	-0.818262			284	132	A+	2.26729	0.26704	-0.818262			284	132	A+	2.26729	0.83485	-0.818262			284	132	A+	2.26729	2.14977	-0.818262			284	132	A+	2.26729	0.426883	-0.818262
285	133	A+	0	0.868516	-1.57621			285	133	A+	0	0.622871	-1.57621			285	133	A+	0	0.538222	-1.57621			285	133	A+	0	6.86771	-1.57621			285	133	A+	0	3.39931	-1.57621			285	133	A+	0	3.97843	-1.57621
286	133	A+	2.09132	0.868516	0.0346744			286	133	A+	2.09132	0.622871	0.0346744			286	133	A+	2.09132	0.538222	0.0346744			286	133	A+	2.09132	6.86771	0.0346744			286	133	A+	2.09132	3.39931	0.0346744			286	133	A+	2.09132	3.97843	0.0346744
287	134	A+	0	1.42805	-0.0816276			287	134	A+	0	21.2194	-0.0816276			287	134	A+	0	6.0309	-0.0816276			287	134	A+	0	3.35934	-0.0816276			287	134	A+	0	4.64634	-0.0816276			287	134	A+	0	2.91214	-0.0816276
288	134	A+	1.7862	1.42805	-4.31302			288	134	A+	1.7862	21.2194	-4.31302			288	134	A+	1.7862	6.0309	-4.31302			288	134	A+	1.7862	3.35934	-4.31302			288	134	A+	1.7862	4.64634	-4.31302			288	134	A+	1.7862	2.91214	-4.31302
289	135	A+	0	2.30335	-0.265229			289	135	A+	0	0.447661	-0.265229			289	135	A+	0	0.950824	-0.265229			289	135	A+	0	3.72094	-0.265229			289	135	A+	0	3.55397	-0.265229			289	135	A+	0	0.0571247	-0.265229
290	135	A+	2.0765	2.30335	0.293593			290	135	A+	2.0765	0.447661	0.293593			290	135	A+	2.0765	0.950824	0.293593			290	135	A+	2.0765	3.72094	0.293593			290	135	A+	2.0765	3.55397	0.293593			290	135	A+	2.0765	0.0571247	0.293593
291	136	A+	0	2.27606	-1.51627			291	136	A+	0	1.43289	-1.51627			291	136	A+	0	2.09845	-1.51627			291	136	A+	0	1.96924	-1.51627			291	136	A+	0	0.312197	-1.51627			291	136	A+	0	0.0893837	-1.51627
292	136	A+	2.16632	2.27606	-2.4572			292	136	A+	2.16632	1.43289	-2.4572			292	136	A+	2.16632	2.09845	-2.4572			292	136	A+	2.16632	1.96924	-2.4572			292	136	A+	2.16632	0.312197	-2.4572			292	136	A+	2.16632	0.0893837	-2.4572
293	137	A+	0	1.89659	-1.70433			293	137	A+	0	1.07604	-1.70433			293	137	A+	0	0.0794652	-1.70433			293	137	A+	0	1.99168	-1.70433			293	137	A+	0	1.80429	-1.70433			293	137	A+	0	2.03946	-1.70433
294	137	A+	2.02221	1.89659	-0.505026			294	137	A+	2.02221	1.07604	-0.505026			294	137	A+	2.02221	0.0794652	-0.505026			294	137	A+	2.02221	1.99168	-0.505026			294	137	A+	2.02221	1.80429	-0.505026			294	137	A+	2.02221	2.03946	-0.505026
295	138	A+	0	12.5351	-1.16542			295	138	A+	0	0.660565	-1.16542			295	138	A+	0	0.445032	-1.16542			295	138	A+	0	4.35728	-1.16542			295	138	A+	0	4.89378	-1.16542			295	138	A+	0	4.48813	-1.16542
296	138	A+	2.09743	12.5351	-1.98764			296	138	A+	2.09743	0.660565	-1.98764			296	138	A+	2.09743	0.445032	-1.98764			296	138	A+	2.09743	4.35728	-1.98764			296	138	A+	2.09743	4.89378	-1.98764			296	138	A+	2.09743	4.48813	-1.98764
297	139	A+	0	2.85262	0.395862			297	139	A+	0	1.2554	0.395862			297	139	A+	0	1.7904	0.395862			297	139	A+	0	6.37587	0.395862			297	139	A+	0	3.07174	0.395862			297	139	A+	0	3.06279	0.395862
298	139	A+	2.00242	2.85262	-0.594538			298	139	A+	2.00242	1.2554	-0.594538			298	139	A+	2.00242	1.7904	-0.594538			298	139	A+	2.00242	6.37587	-0.594538			298	139	A+	2.00242	3.07174	-0.594538			298	139	A+	2.00242	3.06279	-0.594538
299	140	A+	0	2.49369	-0.827594			299	140	A+	0	1.15791	-0.827594			299	140	A+	0	1.03047	-0.827594			299	140	A+	0	4.71788	-0.827594			299	140	A+	0	7.05191	-0.827594			299	140	A+	0	6.47291	-0.827594
300	140	A+	1.9791	2.49369	0.224399			300	140	A+	1.9791	1.15791	0.224399			300	140	A+	1.9791	1.03047	0.224399			300	140	A+	1.9791	4.71788	0.224399			300	140	A+	1.9791	7.05191	0.224399			300	140	A+	1.9791	6.47291	0.224399
301	141	A+	0	2.21845	-0.622262			301	141	A+	0	2.67632	-0.622262			301	141	A+	0	1.04942	-0.622262			301	141	A+	0	0.873474	-0.622262			301	141	A+	0	0.355698	-0.622262			301	141	A+	0	1.23797	-0.622262
302	141	A+	2.113	2.21845	-1.99014			302	141	A+	2.113	2.67632	-1.99014			302	141	A+	2.113	1.04942	-1.99014			302	141	A+	2.113	0.873474	-1.99014			302	141	A+	2.113	0.355698	-1.99014			302	141	A+	2.113	1.23797	-1.99014
303	142	A+	0	0.962373	-0.575259			303	142	A+	0	2.95544	-0.575259			303	142	A+	0	2.14327	-0.575259			303	142	A+	0	0.712771	-0.575259			303	142	A+	0	3.88227	-0.575259			303	142	A+	0	5.20116	-0.575259
304	142	A+	2.08526	0.962373	-1.68476			304	142	A+	2.08526	2.95544	-1.68476			304	142	A+	2.08526	2.14327	-1.68476			304	142	A+	2.08526	0.712771	-1.68476			304	142	A+	2.08526	3.88227	-1.68476			304	142	A+	2.08526	5.20116	-1.68476
305	143	A+	0	5.21506	0.445386			305	143	A+	0	2.49739	0.445386			305	143	A+	0	0.194524	0.445386			305	143	A+	0	4.3568	0.445386			305	143	A+	0	2.3475	0.445386			305	143	A+	0	1.15461	0.445386
306	143	A+	2.03749	5.21506	0.316795			306	143	A+	2.03749	2.49739	0.316795			306	143	A+	2.03749	0.194524	0.316795			306	143	A+	2.03749	4.3568	0.316795			306	143	A+	2.03749	2.3475	0.316795			306	143	A+	2.03749	1.15461	0.316795
307	144	A+	0	2.75273	-0.457707			307	144	A+	0	5.59374	-0.457707			307	144	A+	0	2.45851	-0.457707			307	144	A+	0	0.751335	-0.457707			307	144	A+	0	1.229	-0.457707			307	144	A+	0	0.964819	-0.457707
308	144	A+	1.96201	2.75273	-0.17457			308	144	A+	1.96201	5.59374	-0.17457			308	144	A+	1.96201	2.45851	-0.17457			308	144	A+	1.96201	0.751335	-0.17457			308	144	A+	1.96201	1.229	-0.17457			308	144	A+	1.96201	0.964819	-0.17457
309	145	A+	0	2.15084	-1.55044			309	145	A+	0	1.52172	-1.55044			309	145	A+	0	1.79159	-1.55044			309	145	A+	0	5.53155	-1.55044			309	145	A+	0	2.56586	-1.55044			309	145	A+	0	0.750571	-1.55044
310	145	A+	2.06016	2.15084	-2.24248			310	145	A+	2.06016	1.52172	-2.24248			310	145	A+	2.06016	1.79159	-2.24248			310	145	A+	2.06016	5.53155	-2.24248			310	145	A+	2.06016	2.56586	-2.24248			310	145	A+	2.06016	0.750571	-2.24248
311	146	A+	0	0.374647	0.826167			311	146	A+	0	3.52072	0.826167			311	146	A+	0	0.462092	0.826167			311	146	A+	0	2.65956	0.826167			311	146	A+	0	2.11508	0.826167			311	146	A+	0	2.02052	0.826167
312	146	A+	1.96227	0.374647	0.590603			312	146	A+	1.96227	3.52072	0.590603			312	146	A+	1.96227	0.462092	0.590603			312	146	A+	1.96227	2.65956	0.590603			312	146	A+	1.96227	2.11508	0.590603			312	146	A+	1.96227	2.02052	0.590603
313	147	A+	0	10.909	-0.0629662			313	147	A+	0	13.4713	-0.0629662			313	147	A+	0	1.67576	-0.0629662			313	147	A+	0	4.15673	-0.0629662			313	147	A+	0	3.03172	-0.0629662			313	147	A+	0	1.33209	-0.0629662
314	147	A+	2.02432	10.909	-0.952342			314	147	A+	2.02432	13.4713	-0.952342			314	147	A+	2.02432	1.67576	-0.952342			314	147	A+	2.02432	4.15673	-0.952342			314	147	A+	2.02432	3.03172	-0.952342			314	147	A+	2.02432	1.33209	-0.952342
315	148	A+	0	5.73196	-2.48934			315	148	A+	0	0.0388303	-2.48934			315	148	A+	0	0.342756	-2.48934			315	148	A+	0	2.08234	-2.48934			315	148	A+	0	3.0988	-2.48934			315	148	A+	0	2.29884	-2.48934
316	148	A+	1.98396	5.73196	-2.31089			316	148	A+	1.98396	0.0388303	-2.31089			316	148	A+	1.98396	0.342756	-2.31089			316	148	A+	1.98396	2.08234	-2.31089			316	148	A+	1.98396	3.0988	-2.31089			316	148	A+	1.98396	2.29884	-2.31089
317	149	A+	0	4.54835	0.109431			317	149	A+	0	1.32682	0.109431			317	149	A+	0	0.863427	0.109431			317	149	A+	0	5.21154	0.109431			317	149	A+	0	4.52673	0.109431			317	149	A+	0	3.84909	0.109431
318	149	A+	1.86644	4.54835	0.57462			318	149	A+	1.86644	1.32682	0.57462			318	149	A+	1.86644	0.863427	0.57462			318	149	A+	1.86644	5.21154	0.57462			318	149	A+	1.86644	4.52673	0.57462			318	149	A+	1.86644	3.84909	0.57462
319	150	A+	0	1.71664	-2.50525			319	150	A+	0	1.55211	-2.50525			319	150	A+	0	0.38588	-2.50525			319	150	A+	0	2.80998	-2.50525			319	150	A+	0	1.18045	-2.50525			319	150	A+	0	0.403104	-2.50525
320	150	A+	2.04511	1.71664	-2.37703			320	150	A+	2.04511	1.55211	-2.37703			320	150	A+	2.04511	0.38588	-2.37703			320	150	A+	2.04511	2.80998	-2.37703			320	150	A+	2.04511	1.18045	-2.37703			320	150	A+	2.04511	0.403104	-2.37703
321	150	A+	3.86511	1.71664	-2.57106			321	150	A+	3.86511	1.55211	-2.57106			321	150	A+	3.86511	0.38588	-2.57106			321	150	A+	3.86511	2.80998	-2.57106			321	150	A+	3.86511	1.18045	-2.57106			321	150	A+	3.86511	0.403104	-2.57106
322	150	A+	6.37511	1.71664	-2.0185			322	150	A+	6.37511	1.55211	-2.0185			322	150	A+	6.37511	0.38588	-2.0185			322	150	A+	6.37511	2.80998	-2.0185			322	150	A+	6.37511	1.18045	-2.0185			322	150	A+	6.37511	0.403104	-2.0185
323	151	A+	0	4.99135	-2.03333			323	151	A+	0	0.473582	-2.03333			323	151	A+	0	0.316566	-2.03333			323	151	A+	0	2.28276	-2.03333			323	151	A+	0	2.67432	-2.03333			323	151	A+	0	1.87009	-2.03333
324	151	A+	3.06191	4.99135	-2.29586			324	151	A+	3.06191	0.473582	-2.29586			324	151	A+	3.06191	0.316566	-2.29586			324	151	A+	3.06191	2.28276	-2.29586			324	151	A+	3.06191	2.67432	-2.29586			324	151	A+	3.06191	1.87009	-2.29586
325	151	A+	4.24191	4.99135	-3.08587			325	151	A+	4.24191	0.473582	-3.08587			325	151	A+	4.24191	0.316566	-3.08587			325	151	A+	4.24191	2.28276	-3.08587			325	151	A+	4.24191	2.67432	-3.08587			325	151	A+	4.24191	1.87009	-3.08587
326	151	A+	6.01191	4.99135	-4.15251			326	151	A+	6.01191	0.473582	-4.15251			326	151	A+	6.01191	0.316566	-4.15251			326	151	A+	6.01191	2.28276	-4.15251			326	151	A+	6.01191	2.67432	-4.15251			326	151	A+	6.01191	1.87009	-4.15251
327	152	A+	0	3.5685	-0.887138			327	152	A+	0	1.44068	-0.887138			327	152	A+	0	0.220617	-0.887138			327	152	A+	0	4.49954	-0.887138			327	152	A+	0	1.39646	-0.887138			327	152	A+	0	0.128546	-0.887138
328	152	A+	3.89046	3.5685	-0.997152			328	152	A+	3.89046	1.44068	-0.997152			328	152	A+	3.89046	0.220617	-0.997152			328	152	A+	3.89046	4.49954	-0.997152			328	152	A+	3.89046	1.39646	-0.997152			328	152	A+	3.89046	0.128546	-0.997152
329	152	A+	5.91546	3.5685	-1.62488			329	152	A+	5.91546	1.44068	-1.62488			329	152	A+	5.91546	0.220617	-1.62488			329	152	A+	5.91546	4.49954	-1.62488			329	152	A+	5.91546	1.39646	-1.62488			329	152	A+	5.91546	0.128546	-1.62488
330	153	A+	0	5.96459	-1.92517			330	153	A+	0	0.119748	-1.92517			330	153	A+	0	0.259139	-1.92517			330	153	A+	0	9.32681	-1.92517			330	153	A+	0	3.63742	-1.92517			330	153	A+	0	1.16623	-1.92517
331	153	A+	2.06185	5.96459	-3.54101			331	153	A+	2.06185	0.119748	-3.54101			331	153	A+	2.06185	0.259139	-3.54101			331	153	A+	2.06185	9.32681	-3.54101			331	153	A+	2.06185	3.63742	-3.54101			331	153	A+	2.06185	1.16623	-3.54101
332	154	A+	0	7.32826	0.925687			332	154	A+	0	0.279322	0.925687			332	154	A+	0	0.826648	0.925687			332	154	A+	0	6.34896	0.925687			332	154	A+	0	3.19788	0.925687			332	154	A+	0	4.86412	0.925687
333	154	A+	4.17223	7.32826	0.945753			333	154	A+	4.17223	0.279322	0.945753			333	154	A+	4.17223	0.826648	0.945753			333	154	A+	4.17223	6.34896	0.945753			333	154	A+	4.17223	3.19788	0.945753			333	154	A+	4.17223	4.86412	0.945753
334	155	A+	0	4.05917	-2.8438			334	155	A+	0	0.215213	-2.8438			334	155	A+	0	0.0285237	-2.8438			334	155	A+	0	4.95605	-2.8438			334	155	A+	0	0.398787	-2.8438			334	155	A+	0	1.39076	-2.8438
335	155	A+	2.12414	4.05917	-2.67139			335	155	A+	2.12414	0.215213	-2.67139			335	155	A+	2.12414	0.0285237	-2.67139			335	155	A+	2.12414	4.95605	-2.67139			335	155	A+	2.12414	0.398787	-2.67139			335	155	A+	2.12414	1.39076	-2.67139
336	155	A+	4.16414	4.05917	-3.3245			336	155	A+	4.16414	0.215213	-3.3245			336	155	A+	4.16414	0.0285237	-3.3245			336	155	A+	4.16414	4.95605	-3.3245			336	155	A+	4.16414	0.398787	-3.3245			336	155	A+	4.16414	1.39076	-3.3245
337	156	A+	0	3.50988	0.576182			337	156	A+	0	0.0764202	0.576182			337	156	A+	0	0.686581	0.576182			337	156	A+	0	1.18579	0.576182			337	156	A+	0	4.58424	0.576182			337	156	A+	0	1.14234	0.576182
338	156	A+	2.22	3.50988	0.429087			338	156	A+	2.22	0.0764202	0.429087			338	156	A+	2.22	0.686581	0.429087			338	156	A+	2.22	1.18579	0.429087			338	156	A+	2.22	4.58424	0.429087			338	156	A+	2.22	1.14234	0.429087
339	156	A+	4.23	3.50988	0.246342			339	156	A+	4.23	0.0764202	0.246342			339	156	A+	4.23	0.686581	0.246342			339	156	A+	4.23	1.18579	0.246342			339	156	A+	4.23	4.58424	0.246342			339	156	A+	4.23	1.14234	0.246342
340	157	A+	0	7.0997	-1.80465			340	157	A+	0	1.583	-1.80465			340	157	A+	0	1.08149	-1.80465			340	157	A+	0	3.78026	-1.80465			340	157	A+	0	4.65086	-1.80465			340	157	A+	0	4.53726	-1.80465
341	157	A+	1.26215	7.0997	-1.09732			341	157	A+	1.26215	1.583	-1.09732			341	157	A+	1.26215	1.08149	-1.09732			341	157	A+	1.26215	3.78026	-1.09732			341	157	A+	1.26215	4.65086	-1.09732			341	157	A+	1.26215	4.53726	-1.09732
342	157	A+	4.10078	7.0997	-1.28462			342	157	A+	4.10078	1.583	-1.28462			342	157	A+	4.10078	1.08149	-1.28462			342	157	A+	4.10078	3.78026	-1.28462			342	157	A+	4.10078	4.65086	-1.28462			342	157	A+	4.10078	4.53726	-1.28462
343	158	A+	0	0.614902	-0.949603			343	158	A+	0	2.42096	-0.949603			343	158	A+	0	0.848989	-0.949603			343	158	A+	0	5.31004	-0.949603			343	158	A+	0	2.02973	-0.949603			343	158	A+	0	2.72146	-0.949603
344	158	A+	1.77404	0.614902	-1.07028			344	158	A+	1.77404	2.42096	-1.07028			344	158	A+	1.77404	0.848989	-1.07028			344	158	A+	1.77404	5.31004	-1.07028			344	158	A+	1.77404	2.02973	-1.07028			344	158	A+	1.77404	2.72146	-1.07028
345	159	A+	0	3.54815	-1.79228			345	159	A+	0	0.149799	-1.79228			345	159	A+	0	0.351898	-1.79228			345	159	A+	0	1.83012	-1.79228			345	159	A+	0	2.13278	-1.79228			345	159	A+	0	1.50638	-1.79228
346	159	A+	1.8573	3.54815	-2.78462			346	159	A+	1.8573	0.149799	-2.78462			346	159	A+	1.8573	0.351898	-2.78462			346	159	A+	1.8573	1.83012	-2.78462			346	159	A+	1.8573	2.13278	-2.78462			346	159	A+	1.8573	1.50638	-2.78462
347	159	A+	3.9373	3.54815	-2.92388			347	159	A+	3.9373	0.149799	-2.92388			347	159	A+	3.9373	0.351898	-2.92388			347	159	A+	3.9373	1.83012	-2.92388			347	159	A+	3.9373	2.13278	-2.92388			347	159	A+	3.9373	1.50638	-2.92388
348	159	A+	6.0373	3.54815	-3.42753			348	159	A+	6.0373	0.149799	-3.42753			348	159	A+	6.0373	0.351898	-3.42753			348	159	A+	6.0373	1.83012	-3.42753			348	159	A+	6.0373	2.13278	-3.42753			348	159	A+	6.0373	1.50638	-3.42753
349	160	A+	0	1.12804	-1.42584			349	160	A+	0	1.60276	-1.42584			349	160	A+	0	2.43469	-1.42584			349	160	A+	0	2.40219	-1.42584			349	160	A+	0	0.306842	-1.42584			349	160	A+	0	0.658557	-1.42584
350	160	A+	2.02801	1.12804	-0.803297			350	160	A+	2.02801	1.60276	-0.803297			350	160	A+	2.02801	2.43469	-0.803297			350	160	A+	2.02801	2.40219	-0.803297			350	160	A+	2.02801	0.306842	-0.803297			350	160	A+	2.02801	0.658557	-0.803297
351	161	A+	0	0.528848	-2.87883			351	161	A+	0	11.3676	-2.87883			351	161	A+	0	6.59545	-2.87883			351	161	A+	0	5.49959	-2.87883			351	161	A+	0	3.76926	-2.87883			351	161	A+	0	2.01668	-2.87883
352	161	A+	0.838679	0.528848	-2.83118			352	161	A+	0.838679	11.3676	-2.83118			352	161	A+	0.838679	6.59545	-2.83118			352	161	A+	0.838679	5.49959	-2.83118			352	161	A+	0.838679	3.76926	-2.83118			352	161	A+	0.838679	2.01668	-2.83118
353	162	A+	0	7.50421	-0.0653167			353	162	A+	0	0.745234	-0.0653167			353	162	A+	0	0.0893762	-0.0653167			353	162	A+	0	1.62157	-0.0653167			353	162	A+	0	7.35501	-0.0653167			353	162	A+	0	3.86798	-0.0653167
354	162	A+	2.1	7.50421	-0.666624			354	162	A+	2.1	0.745234	-0.666624			354	162	A+	2.1	0.0893762	-0.666624			354	162	A+	2.1	1.62157	-0.666624			354	162	A+	2.1	7.35501	-0.666624			354	162	A+	2.1	3.86798	-0.666624
355	162	A+	4.26	7.50421	-0.679237			355	162	A+	4.26	0.745234	-0.679237			355	162	A+	4.26	0.0893762	-0.679237			355	162	A+	4.26	1.62157	-0.679237			355	162	A+	4.26	7.35501	-0.679237			355	162	A+	4.26	3.86798	-0.679237
356	163	A+	0	0.0264048	-1.83719			356	163	A+	0	2.55623	-1.83719			356	163	A+	0	0.0497855	-1.83719			356	163	A+	0	1.28372	-1.83719			356	163	A+	0	6.71261	-1.83719			356	163	A+	0	4.58841	-1.83719
357	163	A+	2.05879	0.0264048	-0.465692			357	163	A+	2.05879	2.55623	-0.465692			357	163	A+	2.05879	0.0497855	-0.465692			357	163	A+	2.05879	1.28372	-0.465692			357	163	A+	2.05879	6.71261	-0.465692			357	163	A+	2.05879	4.58841	-0.465692
358	164	A+	0	0.351069	-0.496167			358	164	A+	0	1.49282	-0.496167			358	164	A+	0	1.07175	-0.496167			358	164	A+	0	2.69047	-0.496167			358	164	A+	0	0.272663	-0.496167			358	164	A+	0	2.04223	-0.496167
359	164	A+	2.02613	0.351069	-0.499779			359	164	A+	2.02613	1.49282	-0.499779			359	164	A+	2.02613	1.07175	-0.499779			359	164	A+	2.02613	2.69047	-0.499779			359	164	A+	2.02613	0.272663	-0.499779			359	164	A+	2.02613	2.04223	-0.499779
360	164	A+	4.03613	0.351069	0.325652			360	164	A+	4.03613	1.49282	0.325652			360	164	A+	4.03613	1.07175	0.325652			360	164	A+	4.03613	2.69047	0.325652			360	164	A+	4.03613	0.272663	0.325652			360	164	A+	4.03613	2.04223	0.325652
361	165	A+	0	6.7296	0.716843			361	165	A+	0	0.255377	0.716843			361	165	A+	0	0.272197	0.716843			361	165	A+	0	1.62619	0.716843			361	165	A+	0	2.69908	0.716843			361	165	A+	0	4.03459	0.716843
362	165	A+	2.01	6.7296	0.222509			362	165	A+	2.01	0.255377	0.222509			362	165	A+	2.01	0.272197	0.222509			362	165	A+	2.01	1.62619	0.222509			362	165	A+	2.01	2.69908	0.222509			362	165	A+	2.01	4.03459	0.222509
363	166	A+	0	7.68249	0.124478			363	166	A+	0	0.678973	0.124478			363	166	A+	0	1.38639	0.124478			363	166	A+	0	7.18955	0.124478			363	166	A+	0	3.30655	0.124478			363	166	A+	0	2.85117	0.124478
364	166	A+	2.23949	7.68249	-0.0281636			364	166	A+	2.23949	0.678973	-0.0281636			364	166	A+	2.23949	1.38639	-0.0281636			364	166	A+	2.23949	7.18955	-0.0281636			364	166	A+	2.23949	3.30655	-0.0281636			364	166	A+	2.23949	2.85117	-0.0281636
365	167	A+	0	8.04625	-1.85482			365	167	A+	0	8.48771	-1.85482			365	167	A+	0	1.18326	-1.85482			365	167	A+	0	0.105555	-1.85482			365	167	A+	0	3.99713	-1.85482			365	167	A+	0	2.13116	-1.85482
366	167	A+	2.10782	8.04625	-1.68986			366	167	A+	2.10782	8.48771	-1.68986			366	167	A+	2.10782	1.18326	-1.68986			366	167	A+	2.10782	0.105555	-1.68986			366	167	A+	2.10782	3.99713	-1.68986			366	167	A+	2.10782	2.13116	-1.68986
367	168	A+	0	3.60767	-1.67464			367	168	A+	0	4.45276	-1.67464			367	168	A+	0	1.33024	-1.67464			367	168	A+	0	9.08463	-1.67464			367	168	A+	0	7.63695	-1.67464			367	168	A+	0	3.45218	-1.67464
368	168	A+	1.83966	3.60767	-1.30858			368	168	A+	1.83966	4.45276	-1.30858			368	168	A+	1.83966	1.33024	-1.30858			368	168	A+	1.83966	9.08463	-1.30858			368	168	A+	1.83966	7.63695	-1.30858			368	168	A+	1.83966	3.45218	-1.30858
369	169	A+	0	9.06203	0.810729			369	169	A+	0	0.407953	0.810729			369	169	A+	0	0.29939	0.810729			369	169	A+	0	3.17317	0.810729			369	169	A+	0	2.65896	0.810729			369	169	A+	0	3.24735	0.810729
370	169	A+	2.15092	9.06203	0.837449			370	169	A+	2.15092	0.407953	0.837449			370	169	A+	2.15092	0.29939	0.837449			370	169	A+	2.15092	3.17317	0.837449			370	169	A+	2.15092	2.65896	0.837449			370	169	A+	2.15092	3.24735	0.837449
371	169	A+	3.90092	9.06203	0.0838853			371	169	A+	3.90092	0.407953	0.0838853			371	169	A+	3.90092	0.29939	0.0838853			371	169	A+	3.90092	3.17317	0.0838853			371	169	A+	3.90092	2.65896	0.0838853			371	169	A+	3.90092	3.24735	0.0838853
372	170	A+	0	6.26221	-0.334676			372	170	A+	0	1.56304	-0.334676			372	170	A+	0	1.08482	-0.334676			372	170	A+	0	2.32863	-0.334676			372	170	A+	0	1.31587	-0.334676			372	170	A+	0	1.88346	-0.334676
373	170	A+	1.90099	6.26221	0.165073			373	170	A+	1.90099	1.56304	0.165073			373	170	A+	1.90099	1.08482	0.165073			373	170	A+	1.90099	2.32863	0.165073			373	170	A+	1.90099	1.31587	0.165073			373	170	A+	1.90099	1.88346	0.165073
374	170	A+	3.97099	6.26221	-0.0746487			374	170	A+	3.97099	1.56304	-0.0746487			374	170	A+	3.97099	1.08482	-0.0746487			374	170	A+	3.97099	2.32863	-0.0746487			374	170	A+	3.97099	1.31587	-0.0746487			374	170	A+	3.97099	1.88346	-0.0746487
375	170	A+	6.02099	6.26221	0.0860784			375	170	A+	6.02099	1.56304	0.0860784			375	170	A+	6.02099	1.08482	0.0860784			375	170	A+	6.02099	2.32863	0.0860784			375	170	A+	6.02099	1.31587	0.0860784			375	170	A+	6.02099	1.88346	0.0860784
376	171	A+	0	3.11853	-0.665062			376	171	A+	0	0.203459	-0.665062			376	171	A+	0	0.925468	-0.665062			376	171	A+	0	2.69594	-0.665062			376	171	A+	0	6.30674	-0.665062			376	171	A+	0	4.7512	-0.665062
377	171	A+	2.1165	3.11853	-0.989725			377	171	A+	2.1165	0.203459	-0.989725			377	171	A+	2.1165	0.925468	-0.989725			377	171	A+	2.1165	2.69594	-0.989725			377	171	A+	2.1165	6.30674	-0.989725			377	171	A+	2.1165	4.7512	-0.989725
378	172	A+	0	0.456812	1.08031			378	172	A+	0	0.346726	1.08031			378	172	A+	0	0.854312	1.08031			378	172	A+	0	2.83179	1.08031			378	172	A+	0	1.52105	1.08031			378	172	A+	0	2.53028	1.08031
379	172	A+	1.94152	0.456812	1.1803			379	172	A+	1.94152	0.346726	1.1803			379	172	A+	1.94152	0.854312	1.1803			379	172	A+	1.94152	2.83179	1.1803			379	172	A+	1.94152	1.52105	1.1803			379	172	A+	1.94152	2.53028	1.1803
380	172	A+	3.93152	0.456812	1.00186			380	172	A+	3.93152	0.346726	1.00186			380	172	A+	3.93152	0.854312	1.00186			380	172	A+	3.93152	2.83179	1.00186			380	172	A+	3.93152	1.52105	1.00186			380	172	A+	3.93152	2.53028	1.00186
381	172	A+	5.90152	0.456812	0.910723			381	172	A+	5.90152	0.346726	0.910723			381	172	A+	5.90152	0.854312	0.910723			381	172	A+	5.90152	2.83179	0.910723			381	172	A+	5.90152	1.52105	0.910723			381	172	A+	5.90152	2.53028	0.910723
382	173	A+	0	5.53522	-1.53742			382	173	A+	0	9.86288	-1.53742			382	173	A+	0	0.131689	-1.53742			382	173	A+	0	8.69492	-1.53742			382	173	A+	0	7.1236	-1.53742			382	173	A+	0	4.48662	-1.53742
383	173	A+	2.2607	5.53522	-4.89604			383	173	A+	2.2607	9.86288	-4.89604			383	173	A+	2.2607	0.131689	-4.89604			383	173	A+	2.2607	8.69492	-4.89604			383	173	A+	2.2607	7.1236	-4.89604			383	173	A+	2.2607	4.48662	-4.89604
384	174	A+	0	1.57461	-0.173696			384	174	A+	0	1.15176	-0.173696			384	174	A+	0	0.67597	-0.173696			384	174	A+	0	0.0860114	-0.173696			384	174	A+	0	3.40324	-0.173696			384	174	A+	0	0.575618	-0.173696
385	174	A+	1.98	1.57461	0.311306			385	174	A+	1.98	1.15176	0.311306			385	174	A+	1.98	0.67597	0.311306			385	174	A+	1.98	0.0860114	0.311306			385	174	A+	1.98	3.40324	0.311306			385	174	A+	1.98	0.575618	0.311306
386	175	A+	0	0.830529	-0.329177			386	175	A+	0	0.408913	-0.329177			386	175	A+	0	0.949393	-0.329177			386	175	A+	0	2.69196	-0.329177			386	175	A+	0	4.55746	-0.329177			386	175	A+	0	2.62443	-0.329177
387	175	A+	2.21809	0.830529	-0.223693			387	175	A+	2.21809	0.408913	-0.223693			387	175	A+	2.21809	0.949393	-0.223693			387	175	A+	2.21809	2.69196	-0.223693			387	175	A+	2.21809	4.55746	-0.223693			387	175	A+	2.21809	2.62443	-0.223693
388	176	A+	0	2.35738	-0.128874			388	176	A+	0	1.36291	-0.128874			388	176	A+	0	0.505089	-0.128874			388	176	A+	0	15.8094	-0.128874			388	176	A+	0	4.92037	-0.128874			388	176	A+	0	1.09067	-0.128874
389	176	A+	1.56	2.35738	-0.022917			389	176	A+	1.56	1.36291	-0.022917			389	176	A+	1.56	0.505089	-0.022917			389	176	A+	1.56	15.8094	-0.022917			389	176	A+	1.56	4.92037	-0.022917			389	176	A+	1.56	1.09067	-0.022917
390	176	A+	3.74	2.35738	-0.313496			390	176	A+	3.74	1.36291	-0.313496			390	176	A+	3.74	0.505089	-0.313496			390	176	A+	3.74	15.8094	-0.313496			390	176	A+	3.74	4.92037	-0.313496			390	176	A+	3.74	1.09067	-0.313496
391	177	A+	0	0.48059	-1.54299			391	177	A+	0	3.76986	-1.54299			391	177	A+	0	0.854741	-1.54299			391	177	A+	0	3.76909	-1.54299			391	177	A+	0	7.54103	-1.54299			391	177	A+	0	4.26924	-1.54299
392	177	A+	2.23581	0.48059	-1.71673			392	177	A+	2.23581	3.76986	-1.71673			392	177	A+	2.23581	0.854741	-1.71673			392	177	A+	2.23581	3.76909	-1.71673			392	177	A+	2.23581	7.54103	-1.71673			392	177	A+	2.23581	4.26924	-1.71673
393	177	A+	4.04581	0.48059	-3.91613			393	177	A+	4.04581	3.76986	-3.91613			393	177	A+	4.04581	0.854741	-3.91613			393	177	A+	4.04581	3.76909	-3.91613			393	177	A+	4.04581	7.54103	-3.91613			393	177	A+	4.04581	4.26924	-3.91613
394	178	A+	0	8.14836	0.964405			394	178	A+	0	0.776494	0.964405			394	178	A+	0	0.362795	0.964405			394	178	A+	0	1.61955	0.964405			394	178	A+	0	3.45825	0.964405			394	178	A+	0	4.21579	0.964405
395	178	A+	1.97	8.14836	0.0725211			395	178	A+	1.97	0.776494	0.0725211			395	178	A+	1.97	0.362795	0.0725211			395	178	A+	1.97	1.61955	0.0725211			395	178	A+	1.97	3.45825	0.0725211			395	178	A+	1.97	4.21579	0.0725211
396	179	A+	0	0.527697	0.50251			396	179	A+	0	2.17594	0.50251			396	179	A+	0	0.959428	0.50251			396	179	A+	0	0.455863	0.50251			396	179	A+	0	3.12087	0.50251			396	179	A+	0	2.39834	0.50251
397	179	A+	1.91219	0.527697	0.0973604			397	179	A+	1.91219	2.17594	0.0973604			397	179	A+	1.91219	0.959428	0.0973604			397	179	A+	1.91219	0.455863	0.0973604			397	179	A+	1.91219	3.12087	0.0973604			397	179	A+	1.91219	2.39834	0.0973604
398	179	A+	4.00219	0.527697	0.486527			398	179	A+	4.00219	2.17594	0.486527			398	179	A+	4.00219	0.959428	0.486527			398	179	A+	4.00219	0.455863	0.486527			398	179	A+	4.00219	3.12087	0.486527			398	179	A+	4.00219	2.39834	0.486527
399	179	A+	6.03219	0.527697	1.03877			399	179	A+	6.03219	2.17594	1.03877			399	179	A+	6.03219	0.959428	1.03877			399	179	A+	6.03219	0.455863	1.03877			399	179	A+	6.03219	3.12087	1.03877			399	179	A+	6.03219	2.39834	1.03877
400	180	A+	0	6.1877	-0.63473			400	180	A+	0	0.896952	-0.63473			400	180	A+	0	0.584702	-0.63473			400	180	A+	0	3.38157	-0.63473			400	180	A+	0	5.66782	-0.63473			400	180	A+	0	4.03396	-0.63473
401	180	A+	1.67	6.1877	0.078636			401	180	A+	1.67	0.896952	0.078636			401	180	A+	1.67	0.584702	0.078636			401	180	A+	1.67	3.38157	0.078636			401	180	A+	1.67	5.66782	0.078636			401	180	A+	1.67	4.03396	0.078636
402	181	A+	0	6.69409	-0.871007			402	181	A+	0	2.30753	-0.871007			402	181	A+	0	0.949903	-0.871007			402	181	A+	0	2.47419	-0.871007			402	181	A+	0	2.9479	-0.871007			402	181	A+	0	2.71098	-0.871007
403	181	A+	1.83313	6.69409	-0.185231			403	181	A+	1.83313	2.30753	-0.185231			403	181	A+	1.83313	0.949903	-0.185231			403	181	A+	1.83313	2.47419	-0.185231			403	181	A+	1.83313	2.9479	-0.185231			403	181	A+	1.83313	2.71098	-0.185231
404	181	A+	3.78313	6.69409	-0.392658			404	181	A+	3.78313	2.30753	-0.392658			404	181	A+	3.78313	0.949903	-0.392658			404	181	A+	3.78313	2.47419	-0.392658			404	181	A+	3.78313	2.9479	-0.392658			404	181	A+	3.78313	2.71098	-0.392658
405	181	A+	5.98313	6.69409	-1.7143			405	181	A+	5.98313	2.30753	-1.7143			405	181	A+	5.98313	0.949903	-1.7143			405	181	A+	5.98313	2.47419	-1.7143			405	181	A+	5.98313	2.9479	-1.7143			405	181	A+	5.98313	2.71098	-1.7143
406	182	A+	0	6.3089	0.494765			406	182	A+	0	0.406887	0.494765			406	182	A+	0	0.4741	0.494765			406	182	A+	0	0.488952	0.494765			406	182	A+	0	3.92466	0.494765			406	182	A+	0	2.81084	0.494765
407	182	A+	1.65	6.3089	0.558394			407	182	A+	1.65	0.406887	0.558394			407	182	A+	1.65	0.4741	0.558394			407	182	A+	1.65	0.488952	0.558394			407	182	A+	1.65	3.92466	0.558394			407	182	A+	1.65	2.81084	0.558394
408	183	A+	0	1.83117	-1.94211			408	183	A+	0	2.01167	-1.94211			408	183	A+	0	0.944805	-1.94211			408	183	A+	0	0.0667817	-1.94211			408	183	A+	0	0.900269	-1.94211			408	183	A+	0	0.225162	-1.94211
409	183	A+	2.13147	1.83117	-2.11217			409	183	A+	2.13147	2.01167	-2.11217			409	183	A+	2.13147	0.944805	-2.11217			409	183	A+	2.13147	0.0667817	-2.11217			409	183	A+	2.13147	0.900269	-2.11217			409	183	A+	2.13147	0.225162	-2.11217
410	183	A+	4.33147	1.83117	-2.93949			410	183	A+	4.33147	2.01167	-2.93949			410	183	A+	4.33147	0.944805	-2.93949			410	183	A+	4.33147	0.0667817	-2.93949			410	183	A+	4.33147	0.900269	-2.93949			410	183	A+	4.33147	0.225162	-2.93949
411	184	A+	0	9.71025	0.89474			411	184	A+	0	3.20752	0.89474			411	184	A+	0	0.0551863	0.89474			411	184	A+	0	5.00019	0.89474			411	184	A+	0	0.912143	0.89474			411	184	A+	0	1.30471	0.89474
412	184	A+	2.13876	9.71025	0.89709			412	184	A+	2.13876	3.20752	0.89709			412	184	A+	2.13876	0.0551863	0.89709			412	184	A+	2.13876	5.00019	0.89709			412	184	A+	2.13876	0.912143	0.89709			412	184	A+	2.13876	1.30471	0.89709
413	184	A+	3.67876	9.71025	0.771469			413	184	A+	3.67876	3.20752	0.771469			413	184	A+	3.67876	0.0551863	0.771469			413	184	A+	3.67876	5.00019	0.771469			413	184	A+	3.67876	0.912143	0.771469			413	184	A+	3.67876	1.30471	0.771469
414	185	A+	0	5.79128	0.18051			414	185	A+	0	0.794869	0.18051			414	185	A+	0	0.684036	0.18051			414	185	A+	0	3.91816	0.18051			414	185	A+	0	3.38496	0.18051			414	185	A+	0	1.60735	0.18051
415	185	A+	1.90078	5.79128	0.604706			415	185	A+	1.90078	0.794869	0.604706			415	185	A+	1.90078	0.684036	0.604706			415	185	A+	1.90078	3.91816	0.604706			415	185	A+	1.90078	3.38496	0.604706			415	185	A+	1.90078	1.60735	0.604706
416	185	A+	4.09078	5.79128	-1.6955			416	185	A+	4.09078	0.794869	-1.6955			416	185	A+	4.09078	0.684036	-1.6955			416	185	A+	4.09078	3.91816	-1.6955			416	185	A+	4.09078	3.38496	-1.6955			416	185	A+	4.09078	1.60735	-1.6955
417	186	A+	0	3.57747	-0.247914			417	186	A+	0	0.475304	-0.247914			417	186	A+	0	1.35174	-0.247914			417	186	A+	0	0.755238	-0.247914			417	186	A+	0	0.789532	-0.247914			417	186	A+	0	0.9523	-0.247914
418	186	A+	1.83388	3.57747	-0.868732			418	186	A+	1.83388	0.475304	-0.868732			418	186	A+	1.83388	1.35174	-0.868732			418	186	A+	1.83388	0.755238	-0.868732			418	186	A+	1.83388	0.789532	-0.868732			418	186	A+	1.83388	0.9523	-0.868732
419	186	A+	3.70388	3.57747	-1.29058			419	186	A+	3.70388	0.475304	-1.29058			419	186	A+	3.70388	1.35174	-1.29058			419	186	A+	3.70388	0.755238	-1.29058			419	186	A+	3.70388	0.789532	-1.29058			419	186	A+	3.70388	0.9523	-1.29058
420	187	A+	0	6.23984	-1.36291			420	187	A+	0	11.9923	-1.36291			420	187	A+	0	11.2881	-1.36291			420	187	A+	0	1.66049	-1.36291			420	187	A+	0	1.61511	-1.36291			420	187	A+	0	1.31353	-1.36291
421	187	A+	1.90526	6.23984	-1.72879			421	187	A+	1.90526	11.9923	-1.72879			421	187	A+	1.90526	11.2881	-1.72879			421	187	A+	1.90526	1.66049	-1.72879			421	187	A+	1.90526	1.61511	-1.72879			421	187	A+	1.90526	1.31353	-1.72879
422	187	A+	4.11526	6.23984	-3.19425			422	187	A+	4.11526	11.9923	-3.19425			422	187	A+	4.11526	11.2881	-3.19425			422	187	A+	4.11526	1.66049	-3.19425			422	187	A+	4.11526	1.61511	-3.19425			422	187	A+	4.11526	1.31353	-3.19425
423	188	A+	0	3.41579	0.456668			423	188	A+	0	0.871203	0.456668			423	188	A+	0	0.134062	0.456668			423	188	A+	0	1.35897	0.456668			423	188	A+	0	2.88785	0.456668			423	188	A+	0	2.41636	0.456668
424	188	A+	2.24739	3.41579	0.350021			424	188	A+	2.24739	0.871203	0.350021			424	188	A+	2.24739	0.134062	0.350021			424	188	A+	2.24739	1.35897	0.350021			424	188	A+	2.24739	2.88785	0.350021			424	188	A+	2.24739	2.41636	0.350021
425	188	A+	3.67739	3.41579	0.0603777			425	188	A+	3.67739	0.871203	0.0603777			425	188	A+	3.67739	0.134062	0.0603777			425	188	A+	3.67739	1.35897	0.0603777			425	188	A+	3.67739	2.88785	0.0603777			425	188	A+	3.67739	2.41636	0.0603777
426	189	A+	0	1.29051	-1.5846			426	189	A+	0	0.233455	-1.5846			426	189	A+	0	0.0204364	-1.5846			426	189	A+	0	1.84468	-1.5846			426	189	A+	0	0.353059	-1.5846			426	189	A+	0	0.816865	-1.5846
427	189	A+	2.20256	1.29051	-1.26329			427	189	A+	2.20256	0.233455	-1.26329			427	189	A+	2.20256	0.0204364	-1.26329			427	189	A+	2.20256	1.84468	-1.26329			427	189	A+	2.20256	0.353059	-1.26329			427	189	A+	2.20256	0.816865	-1.26329
428	190	A+	0	0.227865	0.781732			428	190	A+	0	1.5654	0.781732			428	190	A+	0	0.863616	0.781732			428	190	A+	0	8.11316	0.781732			428	190	A+	0	9.10179	0.781732			428	190	A+	0	3.17253	0.781732
429	190	A+	1.9196	0.227865	0.92616			429	190	A+	1.9196	1.5654	0.92616			429	190	A+	1.9196	0.863616	0.92616			429	190	A+	1.9196	8.11316	0.92616			429	190	A+	1.9196	9.10179	0.92616			429	190	A+	1.9196	3.17253	0.92616
430	190	A+	3.6196	0.227865	0.255734			430	190	A+	3.6196	1.5654	0.255734			430	190	A+	3.6196	0.863616	0.255734			430	190	A+	3.6196	8.11316	0.255734			430	190	A+	3.6196	9.10179	0.255734			430	190	A+	3.6196	3.17253	0.255734
431	191	A+	0	2.99156	-0.798196			431	191	A+	0	5.60354	-0.798196			431	191	A+	0	2.61524	-0.798196			431	191	A+	0	0.824983	-0.798196			431	191	A+	0	0.908912	-0.798196			431	191	A+	0	1.88611	-0.798196
432	191	A+	2.12411	2.99156	-1.08635			432	191	A+	2.12411	5.60354	-1.08635			432	191	A+	2.12411	2.61524	-1.08635			432	191	A+	2.12411	0.824983	-1.08635			432	191	A+	2.12411	0.908912	-1.08635			432	191	A+	2.12411	1.88611	-1.08635
433	192	A+	0	1.00766	-1.62817			433	192	A+	0	0.615543	-1.62817			433	192	A+	0	2.07248	-1.62817			433	192	A+	0	0.0796393	-1.62817			433	192	A+	0	2.70448	-1.62817			433	192	A+	0	2.06551	-1.62817
434	192	A+	2.37237	1.00766	-1.79894			434	192	A+	2.37237	0.615543	-1.79894			434	192	A+	2.37237	2.07248	-1.79894			434	192	A+	2.37237	0.0796393	-1.79894			434	192	A+	2.37237	2.70448	-1.79894			434	192	A+	2.37237	2.06551	-1.79894
435	192	A+	4.70237	1.00766	-3.23877			435	192	A+	4.70237	0.615543	-3.23877			435	192	A+	4.70237	2.07248	-3.23877			435	192	A+	4.70237	0.0796393	-3.23877			435	192	A+	4.70237	2.70448	-3.23877			435	192	A+	4.70237	2.06551	-3.23877
436	193	A+	0	3.70428	-0.688096			436	193	A+	0	1.63964	-0.688096			436	193	A+	0	1.10826	-0.688096			436	193	A+	0	1.04333	-0.688096			436	193	A+	0	0.819982	-0.688096			436	193	A+	0	0.297869	-0.688096
437	193	A+	2.28619	3.70428	-1.09764			437	193	A+	2.28619	1.63964	-1.09764			437	193	A+	2.28619	1.10826	-1.09764			437	193	A+	2.28619	1.04333	-1.09764			437	193	A+	2.28619	0.819982	-1.09764			437	193	A+	2.28619	0.297869	-1.09764
438	193	A+	3.78619	3.70428	-0.660831			438	193	A+	3.78619	1.63964	-0.660831			438	193	A+	3.78619	1.10826	-0.660831			438	193	A+	3.78619	1.04333	-0.660831			438	193	A+	3.78619	0.819982	-0.660831			438	193	A+	3.78619	0.297869	-0.660831
439	194	A+	0	1.69489	-1.82324			439	194	A+	0	0.268108	-1.82324			439	194	A+	0	0.268039	-1.82324			439	194	A+	0	4.90671	-1.82324			439	194	A+	0	1.00508	-1.82324			439	194	A+	0	1.76587	-1.82324
440	194	A+	2.6	1.69489	-0.43678			440	194	A+	2.6	0.268108	-0.43678			440	194	A+	2.6	0.268039	-0.43678			440	194	A+	2.6	4.90671	-0.43678			440	194	A+	2.6	1.00508	-0.43678			440	194	A+	2.6	1.76587	-0.43678
441	195	A+	0	5.20436	-1.13824			441	195	A+	0	9.38755	-1.13824			441	195	A+	0	8.42947	-1.13824			441	195	A+	0	0.698444	-1.13824			441	195	A+	0	1.70027	-1.13824			441	195	A+	0	0.569058	-1.13824
442	195	A+	2.16231	5.20436	-4.07016			442	195	A+	2.16231	9.38755	-4.07016			442	195	A+	2.16231	8.42947	-4.07016			442	195	A+	2.16231	0.698444	-4.07016			442	195	A+	2.16231	1.70027	-4.07016			442	195	A+	2.16231	0.569058	-4.07016
443	196	A+	0	14.6159	-0.556682			443	196	A+	0	19.8756	-0.556682			443	196	A+	0	6.72146	-0.556682			443	196	A+	0	5.12612	-0.556682			443	196	A+	0	2.01236	-0.556682			443	196	A+	0	0.761971	-0.556682
444	196	A+	2.00766	14.6159	-1.18235			444	196	A+	2.00766	19.8756	-1.18235			444	196	A+	2.00766	6.72146	-1.18235			444	196	A+	2.00766	5.12612	-1.18235			444	196	A+	2.00766	2.01236	-1.18235			444	196	A+	2.00766	0.761971	-1.18235
445	197	A+	0	2.4794	-0.557941			445	197	A+	0	0.843827	-0.557941			445	197	A+	0	0.210871	-0.557941			445	197	A+	0	1.21076	-0.557941			445	197	A+	0	3.26937	-0.557941			445	197	A+	0	3.84279	-0.557941
446	197	A+	3.62257	2.4794	-0.00866878			446	197	A+	3.62257	0.843827	-0.00866878			446	197	A+	3.62257	0.210871	-0.00866878			446	197	A+	3.62257	1.21076	-0.00866878			446	197	A+	3.62257	3.26937	-0.00866878			446	197	A+	3.62257	3.84279	-0.00866878
447	198	A+	0	1.24695	0.344061			447	198	A+	0	0.458189	0.344061			447	198	A+	0	0.441589	0.344061			447	198	A+	0	9.21213	0.344061			447	198	A+	0	3.03184	0.344061			447	198	A+	0	2.9516	0.344061
448	198	A+	1.97628	1.24695	-0.387957			448	198	A+	1.97628	0.458189	-0.387957			448	198	A+	1.97628	0.441589	-0.387957			448	198	A+	1.97628	9.21213	-0.387957			448	198	A+	1.97628	3.03184	-0.387957			448	198	A+	1.97628	2.9516	-0.387957
449	198	A+	3.64628	1.24695	-0.865981			449	198	A+	3.64628	0.458189	-0.865981			449	198	A+	3.64628	0.441589	-0.865981			449	198	A+	3.64628	9.21213	-0.865981			449	198	A+	3.64628	3.03184	-0.865981			449	198	A+	3.64628	2.9516	-0.865981
450	199	A+	0	0.624961	-0.106312			450	199	A+	0	1.27869	-0.106312			450	199	A+	0	1.59116	-0.106312			450	199	A+	0	0.893115	-0.106312			450	199	A+	0	1.25359	-0.106312			450	199	A+	0	3.53407	-0.106312
451	199	A+	2.23869	0.624961	0.282381			451	199	A+	2.23869	1.27869	0.282381			451	199	A+	2.23869	1.59116	0.282381			451	199	A+	2.23869	0.893115	0.282381			451	199	A+	2.23869	1.25359	0.282381			451	199	A+	2.23869	3.53407	0.282381
452	199	A+	3.74869	0.624961	0.579394			452	199	A+	3.74869	1.27869	0.579394			452	199	A+	3.74869	1.59116	0.579394			452	199	A+	3.74869	0.893115	0.579394			452	199	A+	3.74869	1.25359	0.579394			452	199	A+	3.74869	3.53407	0.579394
453	200	A+	0	4.83707	-2.23073			453	200	A+	0	4.7307	-2.23073			453	200	A+	0	2.0692	-2.23073			453	200	A+	0	1.2644	-2.23073			453	200	A+	0	2.306	-2.23073			453	200	A+	0	2.01838	-2.23073
454	200	A+	2.22	4.83707	-2.22783			454	200	A+	2.22	4.7307	-2.22783			454	200	A+	2.22	2.0692	-2.22783			454	200	A+	2.22	1.2644	-2.22783			454	200	A+	2.22	2.306	-2.22783			454	200	A+	2.22	2.01838	-2.22783
455	201	A+	0	1.23326	0.570935			455	201	A+	0	1.2303	0.570935			455	201	A+	0	1.20502	0.570935			455	201	A+	0	2.9042	0.570935			455	201	A+	0	1.09806	0.570935			455	201	A+	0	1.85884	0.570935
456	201	A+	2	1.23326	0.849444			456	201	A+	2	1.2303	0.849444			456	201	A+	2	1.20502	0.849444			456	201	A+	2	2.9042	0.849444			456	201	A+	2	1.09806	0.849444			456	201	A+	2	1.85884	0.849444
457	202	A+	0	3.67823	-0.352757			457	202	A+	0	2.82262	-0.352757			457	202	A+	0	0.88211	-0.352757			457	202	A+	0	1.65046	-0.352757			457	202	A+	0	5.54336	-0.352757			457	202	A+	0	4.14752	-0.352757
458	202	A+	2.10485	3.67823	-0.586686			458	202	A+	2.10485	2.82262	-0.586686			458	202	A+	2.10485	0.88211	-0.586686			458	202	A+	2.10485	1.65046	-0.586686			458	202	A+	2.10485	5.54336	-0.586686			458	202	A+	2.10485	4.14752	-0.586686
459	202	A+	4.26485	3.67823	-1.32489			459	202	A+	4.26485	2.82262	-1.32489			459	202	A+	4.26485	0.88211	-1.32489			459	202	A+	4.26485	1.65046	-1.32489			459	202	A+	4.26485	5.54336	-1.32489			459	202	A+	4.26485	4.14752	-1.32489
460	203	A+	0	3.49551	0.653687			460	203	A+	0	1.25648	0.653687			460	203	A+	0	0.32145	0.653687			460	203	A+	0	2.00221	0.653687			460	203	A+	0	2.65996	0.653687			460	203	A+	0	1.66303	0.653687
461	203	A+	1.81884	3.49551	0.287483			461	203	A+	1.81884	1.25648	0.287483			461	203	A+	1.81884	0.32145	0.287483			461	203	A+	1.81884	2.00221	0.287483			461	203	A+	1.81884	2.65996	0.287483			461	203	A+	1.81884	1.66303	0.287483
462	203	A+	3.88884	3.49551	0.986348			462	203	A+	3.88884	1.25648	0.986348			462	203	A+	3.88884	0.32145	0.986348			462	203	A+	3.88884	2.00221	0.986348			462	203	A+	3.88884	2.65996	0.986348			462	203	A+	3.88884	1.66303	0.986348
463	204	A+	0	1.63334	-2.67765			463	204	A+	0	5.46927	-2.67765			463	204	A+	0	0.283803	-2.67765			463	204	A+	0	1.40458	-2.67765			463	204	A+	0	0.0490513	-2.67765			463	204	A+	0	0.335248	-2.67765
464	204	A+	2.17901	1.63334	-2.27619			464	204	A+	2.17901	5.46927	-2.27619			464	204	A+	2.17901	0.283803	-2.27619			464	204	A+	2.17901	1.40458	-2.27619			464	204	A+	2.17901	0.0490513	-2.27619			464	204	A+	2.17901	0.335248	-2.27619
465	204	A+	4.27901	1.63334	-5.47652			465	204	A+	4.27901	5.46927	-5.47652			465	204	A+	4.27901	0.283803	-5.47652			465	204	A+	4.27901	1.40458	-5.47652			465	204	A+	4.27901	0.0490513	-5.47652			465	204	A+	4.27901	0.335248	-5.47652
466	205	A+	0	3.092	-1.48532			466	205	A+	0	7.94324	-1.48532			466	205	A+	0	11.046	-1.48532			466	205	A+	0	1.092	-1.48532			466	205	A+	0	1.41285	-1.48532			466	205	A+	0	1.59738	-1.48532
467	205	A+	2.17554	3.092	-3.48068			467	205	A+	2.17554	7.94324	-3.48068			467	205	A+	2.17554	11.046	-3.48068			467	205	A+	2.17554	1.092	-3.48068			467	205	A+	2.17554	1.41285	-3.48068			467	205	A+	2.17554	1.59738	-3.48068
468	205	A+	4.26554	3.092	-9.61102			468	205	A+	4.26554	7.94324	-9.61102			468	205	A+	4.26554	11.046	-9.61102			468	205	A+	4.26554	1.092	-9.61102			468	205	A+	4.26554	1.41285	-9.61102			468	205	A+	4.26554	1.59738	-9.61102
469	206	A+	0	0.362231	0.0556041			469	206	A+	0	6.19592	0.0556041			469	206	A+	0	5.68752	0.0556041			469	206	A+	0	4.54444	0.0556041			469	206	A+	0	0.267961	0.0556041			469	206	A+	0	1.05256	0.0556041
470	206	A+	2.49575	0.362231	-1.0543			470	206	A+	2.49575	6.19592	-1.0543			470	206	A+	2.49575	5.68752	-1.0543			470	206	A+	2.49575	4.54444	-1.0543			470	206	A+	2.49575	0.267961	-1.0543			470	206	A+	2.49575	1.05256	-1.0543
471	206	A+	4.21575	0.362231	-2.72536			471	206	A+	4.21575	6.19592	-2.72536			471	206	A+	4.21575	5.68752	-2.72536			471	206	A+	4.21575	4.54444	-2.72536			471	206	A+	4.21575	0.267961	-2.72536			471	206	A+	4.21575	1.05256	-2.72536
472	207	A+	0	4.13513	-0.507619			472	207	A+	0	1.96847	-0.507619			472	207	A+	0	2.23873	-0.507619			472	207	A+	0	3.60005	-0.507619			472	207	A+	0	0.546367	-0.507619			472	207	A+	0	0.183392	-0.507619
473	207	A+	1.87162	4.13513	-0.0226896			473	207	A+	1.87162	1.96847	-0.0226896			473	207	A+	1.87162	2.23873	-0.0226896			473	207	A+	1.87162	3.60005	-0.0226896			473	207	A+	1.87162	0.546367	-0.0226896			473	207	A+	1.87162	0.183392	-0.0226896
474	207	A+	3.97162	4.13513	-0.307704			474	207	A+	3.97162	1.96847	-0.307704			474	207	A+	3.97162	2.23873	-0.307704			474	207	A+	3.97162	3.60005	-0.307704			474	207	A+	3.97162	0.546367	-0.307704			474	207	A+	3.97162	0.183392	-0.307704
475	208	A+	0	3.38963	-0.00349204			475	208	A+	0	0.831491	-0.00349204			475	208	A+	0	0.424248	-0.00349204			475	208	A+	0	2.14153	-0.00349204			475	208	A+	0	0.508931	-0.00349204			475	208	A+	0	1.31462	-0.00349204
476	208	A+	1.16632	3.38963	0.606659			476	208	A+	1.16632	0.831491	0.606659			476	208	A+	1.16632	0.424248	0.606659			476	208	A+	1.16632	2.14153	0.606659			476	208	A+	1.16632	0.508931	0.606659			476	208	A+	1.16632	1.31462	0.606659
477	208	A+	4.34598	3.38963	0.315136			477	208	A+	4.34598	0.831491	0.315136			477	208	A+	4.34598	0.424248	0.315136			477	208	A+	4.34598	2.14153	0.315136			477	208	A+	4.34598	0.508931	0.315136			477	208	A+	4.34598	1.31462	0.315136
478	209	A+	0	1.19288	-1.04717			478	209	A+	0	5.19156	-1.04717			478	209	A+	0	0.403938	-1.04717			478	209	A+	0	1.42041	-1.04717			478	209	A+	0	1.93613	-1.04717			478	209	A+	0	1.60029	-1.04717
479	209	A+	2.27087	1.19288	-2.04587			479	209	A+	2.27087	5.19156	-2.04587			479	209	A+	2.27087	0.403938	-2.04587			479	209	A+	2.27087	1.42041	-2.04587			479	209	A+	2.27087	1.93613	-2.04587			479	209	A+	2.27087	1.60029	-2.04587
480	209	A+	4.33087	1.19288	-2.89622			480	209	A+	4.33087	5.19156	-2.89622			480	209	A+	4.33087	0.403938	-2.89622			480	209	A+	4.33087	1.42041	-2.89622			480	209	A+	4.33087	1.93613	-2.89622			480	209	A+	4.33087	1.60029	-2.89622
481	210	A+	0	4.2832	-0.700953			481	210	A+	0	0.171738	-0.700953			481	210	A+	0	1.11084	-0.700953			481	210	A+	0	4.32499	-0.700953			481	210	A+	0	3.04042	-0.700953			481	210	A+	0	2.71153	-0.700953
482	210	A+	4.02522	4.2832	-0.571574			482	210	A+	4.02522	0.171738	-0.571574			482	210	A+	4.02522	1.11084	-0.571574			482	210	A+	4.02522	4.32499	-0.571574			482	210	A+	4.02522	3.04042	-0.571574			482	210	A+	4.02522	2.71153	-0.571574
483	211	A+	0	7.14752	0.331832			483	211	A+	0	0.0494259	0.331832			483	211	A+	0	0.650234	0.331832			483	211	A+	0	9.39897	0.331832			483	211	A+	0	4.68472	0.331832			483	211	A+	0	2.50936	0.331832
484	211	A+	2.16897	7.14752	0.352371			484	211	A+	2.16897	0.0494259	0.352371			484	211	A+	2.16897	0.650234	0.352371			484	211	A+	2.16897	9.39897	0.352371			484	211	A+	2.16897	4.68472	0.352371			484	211	A+	2.16897	2.50936	0.352371
485	211	A+	4.18897	7.14752	-0.609976			485	211	A+	4.18897	0.0494259	-0.609976			485	211	A+	4.18897	0.650234	-0.609976			485	211	A+	4.18897	9.39897	-0.609976			485	211	A+	4.18897	4.68472	-0.609976			485	211	A+	4.18897	2.50936	-0.609976
486	212	A+	0	3.55567	0.100354			486	212	A+	0	6.30265	0.100354			486	212	A+	0	4.70713	0.100354			486	212	A+	0	1.95266	0.100354			486	212	A+	0	1.88018	0.100354			486	212	A+	0	3.95834	0.100354
487	212	A+	2.05	3.55567	-0.0566152			487	212	A+	2.05	6.30265	-0.0566152			487	212	A+	2.05	4.70713	-0.0566152			487	212	A+	2.05	1.95266	-0.0566152			487	212	A+	2.05	1.88018	-0.0566152			487	212	A+	2.05	3.95834	-0.0566152
488	213	A+	0	4.10842	-0.848193			488	213	A+	0	0.179887	-0.848193			488	213	A+	0	0.00349087	-0.848193			488	213	A+	0	1.43966	-0.848193			488	213	A+	0	1.50637	-0.848193			488	213	A+	0	0.30148	-0.848193
489	213	A+	1.87014	4.10842	-0.71599			489	213	A+	1.87014	0.179887	-0.71599			489	213	A+	1.87014	0.00349087	-0.71599			489	213	A+	1.87014	1.43966	-0.71599			489	213	A+	1.87014	1.50637	-0.71599			489	213	A+	1.87014	0.30148	-0.71599
490	213	A+	3.96014	4.10842	-1.25194			490	213	A+	3.96014	0.179887	-1.25194			490	213	A+	3.96014	0.00349087	-1.25194			490	213	A+	3.96014	1.43966	-1.25194			490	213	A+	3.96014	1.50637	-1.25194			490	213	A+	3.96014	0.30148	-1.25194
491	214	A+	0	2.44472	-0.40159			491	214	A+	0	1.84917	-0.40159			491	214	A+	0	1.1483	-0.40159			491	214	A+	0	0.208235	-0.40159			491	214	A+	0	1.56538	-0.40159			491	214	A+	0	0.00192492	-0.40159
492	214	A+	1.98984	2.44472	-0.927114			492	214	A+	1.98984	1.84917	-0.927114			492	214	A+	1.98984	1.1483	-0.927114			492	214	A+	1.98984	0.208235	-0.927114			492	214	A+	1.98984	1.56538	-0.927114			492	214	A+	1.98984	0.00192492	-0.927114
493	215	A+	0	3.48116	-1.57975			493	215	A+	0	4.06992	-1.57975			493	215	A+	0	1.84786	-1.57975			493	215	A+	0	0.974455	-1.57975			493	215	A+	0	0.234484	-1.57975			493	215	A+	0	0.956236	-1.57975
494	215	A+	4.24925	3.48116	-1.78209			494	215	A+	4.24925	4.06992	-1.78209			494	215	A+	4.24925	1.84786	-1.78209			494	215	A+	4.24925	0.974455	-1.78209			494	215	A+	4.24925	0.234484	-1.78209			494	215	A+	4.24925	0.956236	-1.78209
495	216	A+	0	4.7552	-1.66836			495	216	A+	0	1.5362	-1.66836			495	216	A+	0	0.295393	-1.66836			495	216	A+	0	0.459747	-1.66836			495	216	A+	0	0.875772	-1.66836			495	216	A+	0	0.893809	-1.66836
496	216	A+	1.88509	4.7552	-1.61226			496	216	A+	1.88509	1.5362	-1.61226			496	216	A+	1.88509	0.295393	-1.61226			496	216	A+	1.88509	0.459747	-1.61226			496	216	A+	1.88509	0.875772	-1.61226			496	216	A+	1.88509	0.893809	-1.61226
497	216	A+	4.09509	4.7552	-2.3423			497	216	A+	4.09509	1.5362	-2.3423			497	216	A+	4.09509	0.295393	-2.3423			497	216	A+	4.09509	0.459747	-2.3423			497	216	A+	4.09509	0.875772	-2.3423			497	216	A+	4.09509	0.893809	-2.3423
498	217	A+	0	0.237866	-0.887381			498	217	A+	0	0.269344	-0.887381			498	217	A+	0	0.237295	-0.887381			498	217	A+	0	5.0899	-0.887381			498	217	A+	0	0.144132	-0.887381			498	217	A+	0	2.88562	-0.887381
499	217	A+	1.96804	0.237866	0.146496			499	217	A+	1.96804	0.269344	0.146496			499	217	A+	1.96804	0.237295	0.146496			499	217	A+	1.96804	5.0899	0.146496			499	217	A+	1.96804	0.144132	0.146496			499	217	A+	1.96804	2.88562	0.146496
500	217	A+	3.91804	0.237866	-0.176763			500	217	A+	3.91804	0.269344	-0.176763			500	217	A+	3.91804	0.237295	-0.176763			500	217	A+	3.91804	5.0899	-0.176763			500	217	A+	3.91804	0.144132	-0.176763			500	217	A+	3.91804	2.88562	-0.176763
501	218	A+	0	2.10831	0.474383			501	218	A+	0	2.39105	0.474383			501	218	A+	0	1.4678	0.474383			501	218	A+	0	5.83638	0.474383			501	218	A+	0	1.79651	0.474383			501	218	A+	0	0.532325	0.474383
502	218	A+	4.1698	2.10831	0.309028			502	218	A+	4.1698	2.39105	0.309028			502	218	A+	4.1698	1.4678	0.309028			502	218	A+	4.1698	5.83638	0.309028			502	218	A+	4.1698	1.79651	0.309028			502	218	A+	4.1698	0.532325	0.309028
503	219	A+	0	7.2039	-0.468829			503	219	A+	0	4.82312	-0.468829			503	219	A+	0	1.42116	-0.468829			503	219	A+	0	1.06368	-0.468829			503	219	A+	0	3.746	-0.468829			503	219	A+	0	0.207744	-0.468829
504	219	A+	2.33148	7.2039	-1.42411			504	219	A+	2.33148	4.82312	-1.42411			504	219	A+	2.33148	1.42116	-1.42411			504	219	A+	2.33148	1.06368	-1.42411			504	219	A+	2.33148	3.746	-1.42411			504	219	A+	2.33148	0.207744	-1.42411
505	219	A+	4.16148	7.2039	-1.52739			505	219	A+	4.16148	4.82312	-1.52739			505	219	A+	4.16148	1.42116	-1.52739			505	219	A+	4.16148	1.06368	-1.52739			505	219	A+	4.16148	3.746	-1.52739			505	219	A+	4.16148	0.207744	-1.52739
506	220	A+	0	3.91624	-1.60144			506	220	A+	0	2.9903	-1.60144			506	220	A+	0	7.22393	-1.60144			506	220	A+	0	1.69235	-1.60144			506	220	A+	0	1.12763	-1.60144			506	220	A+	0	0.864623	-1.60144
507	220	A+	2.33103	3.91624	-5.23644			507	220	A+	2.33103	2.9903	-5.23644			507	220	A+	2.33103	7.22393	-5.23644			507	220	A+	2.33103	1.69235	-5.23644			507	220	A+	2.33103	1.12763	-5.23644			507	220	A+	2.33103	0.864623	-5.23644
508	221	A+	0	2.83567	-1.06402			508	221	A+	0	0.618622	-1.06402			508	221	A+	0	0.0369795	-1.06402			508	221	A+	0	1.65434	-1.06402			508	221	A+	0	1.85547	-1.06402			508	221	A+	0	2.72389	-1.06402
509	221	A+	1.97994	2.83567	-0.22723			509	221	A+	1.97994	0.618622	-0.22723			509	221	A+	1.97994	0.0369795	-0.22723			509	221	A+	1.97994	1.65434	-0.22723			509	221	A+	1.97994	1.85547	-0.22723			509	221	A+	1.97994	2.72389	-0.22723
510	222	A+	0	5.62351	-1.25146			510	222	A+	0	2.4367	-1.25146			510	222	A+	0	0.712705	-1.25146			510	222	A+	0	1.10943	-1.25146			510	222	A+	0	9.80988	-1.25146			510	222	A+	0	3.00636	-1.25146
511	222	A+	2.26704	5.62351	-1.33312			511	222	A+	2.26704	2.4367	-1.33312			511	222	A+	2.26704	0.712705	-1.33312			511	222	A+	2.26704	1.10943	-1.33312			511	222	A+	2.26704	9.80988	-1.33312			511	222	A+	2.26704	3.00636	-1.33312
512	222	A+	4.18704	5.62351	-5.33648			512	222	A+	4.18704	2.4367	-5.33648			512	222	A+	4.18704	0.712705	-5.33648			512	222	A+	4.18704	1.10943	-5.33648			512	222	A+	4.18704	9.80988	-5.33648			512	222	A+	4.18704	3.00636	-5.33648
513	223	A+	0	0.309091	-1.4861			513	223	A+	0	10.3097	-1.4861			513	223	A+	0	7.49363	-1.4861			513	223	A+	0	3.37079	-1.4861			513	223	A+	0	1.80499	-1.4861			513	223	A+	0	1.15697	-1.4861
514	223	A+	1.74265	0.309091	-0.502915			514	223	A+	1.74265	10.3097	-0.502915			514	223	A+	1.74265	7.49363	-0.502915			514	223	A+	1.74265	3.37079	-0.502915			514	223	A+	1.74265	1.80499	-0.502915			514	223	A+	1.74265	1.15697	-0.502915
515	223	A+	4.00265	0.309091	-0.671956			515	223	A+	4.00265	10.3097	-0.671956			515	223	A+	4.00265	7.49363	-0.671956			515	223	A+	4.00265	3.37079	-0.671956			515	223	A+	4.00265	1.80499	-0.671956			515	223	A+	4.00265	1.15697	-0.671956
516	224	A+	0	1.23846	0.149635			516	224	A+	0	0.964142	0.149635			516	224	A+	0	0.99175	0.149635			516	224	A+	0	2.6021	0.149635			516	224	A+	0	2.77049	0.149635			516	224	A+	0	2.31521	0.149635
517	224	A+	2.3479	1.23846	0.593499			517	224	A+	2.3479	0.964142	0.593499			517	224	A+	2.3479	0.99175	0.593499			517	224	A+	2.3479	2.6021	0.593499			517	224	A+	2.3479	2.77049	0.593499			517	224	A+	2.3479	2.31521	0.593499
518	225	A+	0	4.913	-3.4005			518	225	A+	0	22.9468	-3.4005			518	225	A+	0	11.9741	-3.4005			518	225	A+	0	13.4361	-3.4005			518	225	A+	0	5.10537	-3.4005			518	225	A+	0	2.06521	-3.4005
519	225	A+	2.0115	4.913	-3.43169			519	225	A+	2.0115	22.9468	-3.43169			519	225	A+	2.0115	11.9741	-3.43169			519	225	A+	2.0115	13.4361	-3.43169			519	225	A+	2.0115	5.10537	-3.43169			519	225	A+	2.0115	2.06521	-3.43169
520	226	A+	0	7.68448	-0.830878			520	226	A+	0	2.94173	-0.830878			520	226	A+	0	0.368517	-0.830878			520	226	A+	0	3.57305	-0.830878			520	226	A+	0	3.39512	-0.830878			520	226	A+	0	0.256942	-0.830878
521	226	A+	2.02175	7.68448	-1.07891			521	226	A+	2.02175	2.94173	-1.07891			521	226	A+	2.02175	0.368517	-1.07891			521	226	A+	2.02175	3.57305	-1.07891			521	226	A+	2.02175	3.39512	-1.07891			521	226	A+	2.02175	0.256942	-1.07891
522	226	A+	4.08175	7.68448	-1.19669			522	226	A+	4.08175	2.94173	-1.19669			522	226	A+	4.08175	0.368517	-1.19669			522	226	A+	4.08175	3.57305	-1.19669			522	226	A+	4.08175	3.39512	-1.19669			522	226	A+	4.08175	0.256942	-1.19669
523	227	A+	0	3.09268	-2.94566			523	227	A+	0	1.37827	-2.94566			523	227	A+	0	0.958326	-2.94566			523	227	A+	0	0.127499	-2.94566			523	227	A+	0	0.353118	-2.94566			523	227	A+	0	1.42781	-2.94566
524	227	A+	4.12615	3.09268	-2.80626			524	227	A+	4.12615	1.37827	-2.80626			524	227	A+	4.12615	0.958326	-2.80626			524	227	A+	4.12615	0.127499	-2.80626			524	227	A+	4.12615	0.353118	-2.80626			524	227	A+	4.12615	1.42781	-2.80626
525	228	A+	0	2.72403	-1.63734			525	228	A+	0	0.162662	-1.63734			525	228	A+	0	1.27003	-1.63734			525	228	A+	0	0.271254	-1.63734			525	228	A+	0	1.52204	-1.63734			525	228	A+	0	2.98541	-1.63734
526	228	A+	1.85507	2.72403	-1.66124			526	228	A+	1.85507	0.162662	-1.66124			526	228	A+	1.85507	1.27003	-1.66124			526	228	A+	1.85507	0.271254	-1.66124			526	228	A+	1.85507	1.52204	-1.66124			526	228	A+	1.85507	2.98541	-1.66124
527	229	A+	0	3.26731	-1.1959			527	229	A+	0	0.69508	-1.1959			527	229	A+	0	0.00683014	-1.1959			527	229	A+	0	5.03385	-1.1959			527	229	A+	0	2.78167	-1.1959			527	229	A+	0	1.60365	-1.1959
528	229	A+	2.25761	3.26731	-2.12762			528	229	A+	2.25761	0.69508	-2.12762			528	229	A+	2.25761	0.00683014	-2.12762			528	229	A+	2.25761	5.03385	-2.12762			528	229	A+	2.25761	2.78167	-2.12762			528	229	A+	2.25761	1.60365	-2.12762
529	230	A+	0	4.03642	-3.16978			529	230	A+	0	9.47709	-3.16978			529	230	A+	0	6.25706	-3.16978			529	230	A+	0	1.41453	-3.16978			529	230	A+	0	1.74277	-3.16978			529	230	A+	0	1.95037	-3.16978
530	230	A+	2.20418	4.03642	-9.19105			530	230	A+	2.20418	9.47709	-9.19105			530	230	A+	2.20418	6.25706	-9.19105			530	230	A+	2.20418	1.41453	-9.19105			530	230	A+	2.20418	1.74277	-9.19105			530	230	A+	2.20418	1.95037	-9.19105
531	231	A+	0	6.10697	0.417881			531	231	A+	0	1.419	0.417881			531	231	A+	0	0.417854	0.417881			531	231	A+	0	0.888341	0.417881			531	231	A+	0	3.40194	0.417881			531	231	A+	0	3.2913	0.417881
532	231	A+	2.46708	6.10697	0.0175049			532	231	A+	2.46708	1.419	0.0175049			532	231	A+	2.46708	0.417854	0.0175049			532	231	A+	2.46708	0.888341	0.0175049			532	231	A+	2.46708	3.40194	0.0175049			532	231	A+	2.46708	3.2913	0.0175049
533	231	A+	3.89708	6.10697	0.215543			533	231	A+	3.89708	1.419	0.215543			533	231	A+	3.89708	0.417854	0.215543			533	231	A+	3.89708	0.888341	0.215543			533	231	A+	3.89708	3.40194	0.215543			533	231	A+	3.89708	3.2913	0.215543
534	232	A+	0	9.15794	-1.43844			534	232	A+	0	0.751646	-1.43844			534	232	A+	0	0.686633	-1.43844			534	232	A+	0	5.84289	-1.43844			534	232	A+	0	3.93614	-1.43844			534	232	A+	0	2.55211	-1.43844
535	232	A+	2.21626	9.15794	-1.22616			535	232	A+	2.21626	0.751646	-1.22616			535	232	A+	2.21626	0.686633	-1.22616			535	232	A+	2.21626	5.84289	-1.22616			535	232	A+	2.21626	3.93614	-1.22616			535	232	A+	2.21626	2.55211	-1.22616
536	233	A+	0	5.39144	-1.71406			536	233	A+	0	1.73289	-1.71406			536	233	A+	0	0.860655	-1.71406			536	233	A+	0	3.25429	-1.71406			536	233	A+	0	6.22547	-1.71406			536	233	A+	0	1.79342	-1.71406
537	233	A+	1.83871	5.39144	-2.10572			537	233	A+	1.83871	1.73289	-2.10572			537	233	A+	1.83871	0.860655	-2.10572			537	233	A+	1.83871	3.25429	-2.10572			537	233	A+	1.83871	6.22547	-2.10572			537	233	A+	1.83871	1.79342	-2.10572
538	233	A+	4.00871	5.39144	-3.61968			538	233	A+	4.00871	1.73289	-3.61968			538	233	A+	4.00871	0.860655	-3.61968			538	233	A+	4.00871	3.25429	-3.61968			538	233	A+	4.00871	6.22547	-3.61968			538	233	A+	4.00871	1.79342	-3.61968
539	234	A+	0	5.14636	-0.0480019			539	234	A+	0	0.730864	-0.0480019			539	234	A+	0	0.795764	-0.0480019			539	234	A+	0	0.659765	-0.0480019			539	234	A+	0	5.48979	-0.0480019			539	234	A+	0	5.05348	-0.0480019
540	234	A+	2.22961	5.14636	0.277535			540	234	A+	2.22961	0.730864	0.277535			540	234	A+	2.22961	0.795764	0.277535			540	234	A+	2.22961	0.659765	0.277535			540	234	A+	2.22961	5.48979	0.277535			540	234	A+	2.22961	5.05348	0.277535
541	235	A+	0	0.371557	-0.491709			541	235	A+	0	0.464231	-0.491709			541	235	A+	0	1.15245	-0.491709			541	235	A+	0	5.34948	-0.491709			541	235	A+	0	4.96851	-0.491709			541	235	A+	0	2.87965	-0.491709
542	235	A+	2.24465	0.371557	-0.392113			542	235	A+	2.24465	0.464231	-0.392113			542	235	A+	2.24465	1.15245	-0.392113			542	235	A+	2.24465	5.34948	-0.392113			542	235	A+	2.24465	4.96851	-0.392113			542	235	A+	2.24465	2.87965	-0.392113
543	235	A+	4.02465	0.371557	-1.19904			543	235	A+	4.02465	0.464231	-1.19904			543	235	A+	4.02465	1.15245	-1.19904			543	235	A+	4.02465	5.34948	-1.19904			543	235	A+	4.02465	4.96851	-1.19904			543	235	A+	4.02465	2.87965	-1.19904
544	236	A+	0	6.36319	-0.276754			544	236	A+	0	1.40763	-0.276754			544	236	A+	0	0.451795	-0.276754			544	236	A+	0	3.61662	-0.276754			544	236	A+	0	5.72857	-0.276754			544	236	A+	0	2.1489	-0.276754
545	236	A+	1.97278	6.36319	-1.77511			545	236	A+	1.97278	1.40763	-1.77511			545	236	A+	1.97278	0.451795	-1.77511			545	236	A+	1.97278	3.61662	-1.77511			545	236	A+	1.97278	5.72857	-1.77511			545	236	A+	1.97278	2.1489	-1.77511
546	237	A+	0	7.98621	-0.145024			546	237	A+	0	8.92545	-0.145024			546	237	A+	0	0.761208	-0.145024			546	237	A+	0	0.421681	-0.145024			546	237	A+	0	5.07541	-0.145024			546	237	A+	0	3.58555	-0.145024
547	237	A+	2.38375	7.98621	0.0577116			547	237	A+	2.38375	8.92545	0.0577116			547	237	A+	2.38375	0.761208	0.0577116			547	237	A+	2.38375	0.421681	0.0577116			547	237	A+	2.38375	5.07541	0.0577116			547	237	A+	2.38375	3.58555	0.0577116
548	238	A+	0	7.38688	-1.90255			548	238	A+	0	6.94612	-1.90255			548	238	A+	0	2.85212	-1.90255			548	238	A+	0	5.47983	-1.90255			548	238	A+	0	7.02412	-1.90255			548	238	A+	0	5.65802	-1.90255
549	238	A+	2.58826	7.38688	-2.52726			549	238	A+	2.58826	6.94612	-2.52726			549	238	A+	2.58826	2.85212	-2.52726			549	238	A+	2.58826	5.47983	-2.52726			549	238	A+	2.58826	7.02412	-2.52726			549	238	A+	2.58826	5.65802	-2.52726
550	238	A+	4.83826	7.38688	-2.80125			550	238	A+	4.83826	6.94612	-2.80125			550	238	A+	4.83826	2.85212	-2.80125			550	238	A+	4.83826	5.47983	-2.80125			550	238	A+	4.83826	7.02412	-2.80125			550	238	A+	4.83826	5.65802	-2.80125
551	239	A+	0	1.37955	-2.27226			551	239	A+	0	11.1678	-2.27226			551	239	A+	0	1.6524	-2.27226			551	239	A+	0	1.14994	-2.27226			551	239	A+	0	5.43907	-2.27226			551	239	A+	0	3.06039	-2.27226
552	239	A+	2.50714	1.37955	-4.80844			552	239	A+	2.50714	11.1678	-4.80844			552	239	A+	2.50714	1.6524	-4.80844			552	239	A+	2.50714	1.14994	-4.80844			552	239	A+	2.50714	5.43907	-4.80844			552	239	A+	2.50714	3.06039	-4.80844
553	240	A+	0	1.33388	-0.144311			553	240	A+	0	0.451572	-0.144311			553	240	A+	0	0.873398	-0.144311			553	240	A+	0	3.31947	-0.144311			553	240	A+	0	1.39871	-0.144311			553	240	A+	0	1.48787	-0.144311
554	240	A+	2.26348	1.33388	-0.16657			554	240	A+	2.26348	0.451572	-0.16657			554	240	A+	2.26348	0.873398	-0.16657			554	240	A+	2.26348	3.31947	-0.16657			554	240	A+	2.26348	1.39871	-0.16657			554	240	A+	2.26348	1.48787	-0.16657
555	240	A+	3.99348	1.33388	-0.783702			555	240	A+	3.99348	0.451572	-0.783702			555	240	A+	3.99348	0.873398	-0.783702			555	240	A+	3.99348	3.31947	-0.783702			555	240	A+	3.99348	1.39871	-0.783702			555	240	A+	3.99348	1.48787	-0.783702
556	241	A+	0	3.72568	-1.94132			556	241	A+	0	0.877922	-1.94132			556	241	A+	0	0.102695	-1.94132			556	241	A+	0	2.98697	-1.94132			556	241	A+	0	2.15772	-1.94132			556	241	A+	0	3.56919	-1.94132
557	241	A+	2.02913	3.72568	-1.98474			557	241	A+	2.02913	0.877922	-1.98474			557	241	A+	2.02913	0.102695	-1.98474			557	241	A+	2.02913	2.98697	-1.98474			557	241	A+	2.02913	2.15772	-1.98474			557	241	A+	2.02913	3.56919	-1.98474
558	242	A+	0	1.44147	-1.22835			558	242	A+	0	0.560287	-1.22835			558	242	A+	0	3.82469	-1.22835			558	242	A+	0	1.38852	-1.22835			558	242	A+	0	1.26631	-1.22835			558	242	A+	0	1.50757	-1.22835
559	242	A+	2.13819	1.44147	-1.40594			559	242	A+	2.13819	0.560287	-1.40594			559	242	A+	2.13819	3.82469	-1.40594			559	242	A+	2.13819	1.38852	-1.40594			559	242	A+	2.13819	1.26631	-1.40594			559	242	A+	2.13819	1.50757	-1.40594
560	242	A+	4.06819	1.44147	-3.55175			560	242	A+	4.06819	0.560287	-3.55175			560	242	A+	4.06819	3.82469	-3.55175			560	242	A+	4.06819	1.38852	-3.55175			560	242	A+	4.06819	1.26631	-3.55175			560	242	A+	4.06819	1.50757	-3.55175
561	243	A+	0	1.87202	-1.25461			561	243	A+	0	0.611765	-1.25461			561	243	A+	0	1.06291	-1.25461			561	243	A+	0	0.42128	-1.25461			561	243	A+	0	3.90468	-1.25461			561	243	A+	0	2.43714	-1.25461
562	243	A+	2.12074	1.87202	-1.09826			562	243	A+	2.12074	0.611765	-1.09826			562	243	A+	2.12074	1.06291	-1.09826			562	243	A+	2.12074	0.42128	-1.09826			562	243	A+	2.12074	3.90468	-1.09826			562	243	A+	2.12074	2.43714	-1.09826
563	243	A+	4.03074	1.87202	-2.71511			563	243	A+	4.03074	0.611765	-2.71511			563	243	A+	4.03074	1.06291	-2.71511			563	243	A+	4.03074	0.42128	-2.71511			563	243	A+	4.03074	3.90468	-2.71511			563	243	A+	4.03074	2.43714	-2.71511
564	244	A+	0	3.20997	-2.02329			564	244	A+	0	0.165756	-2.02329			564	244	A+	0	0.238567	-2.02329			564	244	A+	0	2.27133	-2.02329			564	244	A+	0	0.860057	-2.02329			564	244	A+	0	1.00804	-2.02329
565	244	A+	2.31243	3.20997	-1.72471			565	244	A+	2.31243	0.165756	-1.72471			565	244	A+	2.31243	0.238567	-1.72471			565	244	A+	2.31243	2.27133	-1.72471			565	244	A+	2.31243	0.860057	-1.72471			565	244	A+	2.31243	1.00804	-1.72471
566	244	A+	4.04243	3.20997	-3.43216			566	244	A+	4.04243	0.165756	-3.43216			566	244	A+	4.04243	0.238567	-3.43216			566	244	A+	4.04243	2.27133	-3.43216			566	244	A+	4.04243	0.860057	-3.43216			566	244	A+	4.04243	1.00804	-3.43216
567	245	A+	0	5.05711	0.395317			567	245	A+	0	3.04677	0.395317			567	245	A+	0	0.217699	0.395317			567	245	A+	0	0.122859	0.395317			567	245	A+	0	3.59865	0.395317			567	245	A+	0	0.449132	0.395317
568	245	A+	2.1553	5.05711	0.403302			568	245	A+	2.1553	3.04677	0.403302			568	245	A+	2.1553	0.217699	0.403302			568	245	A+	2.1553	0.122859	0.403302			568	245	A+	2.1553	3.59865	0.403302			568	245	A+	2.1553	0.449132	0.403302
569	245	A+	3.9353	5.05711	0.250961			569	245	A+	3.9353	3.04677	0.250961			569	245	A+	3.9353	0.217699	0.250961			569	245	A+	3.9353	0.122859	0.250961			569	245	A+	3.9353	3.59865	0.250961			569	245	A+	3.9353	0.449132	0.250961
570	246	A+	0	4.32755	0.108968			570	246	A+	0	1.71663	0.108968			570	246	A+	0	0.717575	0.108968			570	246	A+	0	3.27755	0.108968			570	246	A+	0	3.29716	0.108968			570	246	A+	0	0.970351	0.108968
571	246	A+	1.97125	4.32755	0.657842			571	246	A+	1.97125	1.71663	0.657842			571	246	A+	1.97125	0.717575	0.657842			571	246	A+	1.97125	3.27755	0.657842			571	246	A+	1.97125	3.29716	0.657842			571	246	A+	1.97125	0.970351	0.657842
572	246	A+	4.20125	4.32755	1.05178			572	246	A+	4.20125	1.71663	1.05178			572	246	A+	4.20125	0.717575	1.05178			572	246	A+	4.20125	3.27755	1.05178			572	246	A+	4.20125	3.29716	1.05178			572	246	A+	4.20125	0.970351	1.05178
573	247	A+	0	4.54953	-1.45115			573	247	A+	0	4.99598	-1.45115			573	247	A+	0	4.17217	-1.45115			573	247	A+	0	2.99919	-1.45115			573	247	A+	0	1.88785	-1.45115			573	247	A+	0	1.60141	-1.45115
574	247	A+	1.93984	4.54953	-2.73932			574	247	A+	1.93984	4.99598	-2.73932			574	247	A+	1.93984	4.17217	-2.73932			574	247	A+	1.93984	2.99919	-2.73932			574	247	A+	1.93984	1.88785	-2.73932			574	247	A+	1.93984	1.60141	-2.73932
575	247	A+	4.23984	4.54953	-4.29664			575	247	A+	4.23984	4.99598	-4.29664			575	247	A+	4.23984	4.17217	-4.29664			575	247	A+	4.23984	2.99919	-4.29664			575	247	A+	4.23984	1.88785	-4.29664			575	247	A+	4.23984	1.60141	-4.29664
576	248	A+	0	18.1986	-1.96248			576	248	A+	0	2.50384	-1.96248			576	248	A+	0	0.510377	-1.96248			576	248	A+	0	11.7649	-1.96248			576	248	A+	0	3.78206	-1.96248			576	248	A+	0	0.457182	-1.96248
577	248	A+	1.97687	18.1986	-2.5094			577	248	A+	1.97687	2.50384	-2.5094			577	248	A+	1.97687	0.510377	-2.5094			577	248	A+	1.97687	11.7649	-2.5094			577	248	A+	1.97687	3.78206	-2.5094			577	248	A+	1.97687	0.457182	-2.5094
578	248	A+	4.48687	18.1986	-3.92541			578	248	A+	4.48687	2.50384	-3.92541			578	248	A+	4.48687	0.510377	-3.92541			578	248	A+	4.48687	11.7649	-3.92541			578	248	A+	4.48687	3.78206	-3.92541			578	248	A+	4.48687	0.457182	-3.92541
579	249	A+	0	2.80276	-0.386698			579	249	A+	0	1.70276	-0.386698			579	249	A+	0	0.443804	-0.386698			579	249	A+	0	8.80054	-0.386698			579	249	A+	0	7.17108	-0.386698			579	249	A+	0	4.47289	-0.386698
580	249	A+	2.15434	2.80276	-0.30865			580	249	A+	2.15434	1.70276	-0.30865			580	249	A+	2.15434	0.443804	-0.30865			580	249	A+	2.15434	8.80054	-0.30865			580	249	A+	2.15434	7.17108	-0.30865			580	249	A+	2.15434	4.47289	-0.30865
581	249	A+	4.12434	2.80276	-0.068929			581	249	A+	4.12434	1.70276	-0.068929			581	249	A+	4.12434	0.443804	-0.068929			581	249	A+	4.12434	8.80054	-0.068929			581	249	A+	4.12434	7.17108	-0.068929			581	249	A+	4.12434	4.47289	-0.068929
582	250	A+	0	2.12179	-0.286159			582	250	A+	0	0.759515	-0.286159			582	250	A+	0	0.896374	-0.286159			582	250	A+	0	5.65094	-0.286159			582	250	A+	0	7.7523	-0.286159			582	250	A+	0	6.44344	-0.286159
583	250	A+	2.0063	2.12179	0.208488			583	250	A+	2.0063	0.759515	0.208488			583	250	A+	2.0063	0.896374	0.208488			583	250	A+	2.0063	5.65094	0.208488			583	250	A+	2.0063	7.7523	0.208488			583	250	A+	2.0063	6.44344	0.208488
584	250	A+	3.9863	2.12179	-0.0820884			584	250	A+	3.9863	0.759515	-0.0820884			584	250	A+	3.9863	0.896374	-0.0820884			584	250	A+	3.9863	5.65094	-0.0820884			584	250	A+	3.9863	7.7523	-0.0820884			584	250	A+	3.9863	6.44344	-0.0820884
585	251	A+	0	0.267531	-2.57899			585	251	A+	0	2.55242	-2.57899			585	251	A+	0	1.0372	-2.57899			585	251	A+	0	4.01464	-2.57899			585	251	A+	0	1.97988	-2.57899			585	251	A+	0	2.34641	-2.57899
586	251	A+	2.29895	0.267531	-3.72307			586	251	A+	2.29895	2.55242	-3.72307			586	251	A+	2.29895	1.0372	-3.72307			586	251	A+	2.29895	4.01464	-3.72307			586	251	A+	2.29895	1.97988	-3.72307			586	251	A+	2.29895	2.34641	-3.72307
587	252	A+	0	8.35873	-1.02548			587	252	A+	0	4.85721	-1.02548			587	252	A+	0	0.793667	-1.02548			587	252	A+	0	8.96766	-1.02548			587	252	A+	0	2.44492	-1.02548			587	252	A+	0	2.37907	-1.02548
588	252	A+	2.306	8.35873	-0.247296			588	252	A+	2.306	4.85721	-0.247296			588	252	A+	2.306	0.793667	-0.247296			588	252	A+	2.306	8.96766	-0.247296			588	252	A+	2.306	2.44492	-0.247296			588	252	A+	2.306	2.37907	-0.247296
589	252	A+	4.086	8.35873	-1.82254			589	252	A+	4.086	4.85721	-1.82254			589	252	A+	4.086	0.793667	-1.82254			589	252	A+	4.086	8.96766	-1.82254			589	252	A+	4.086	2.44492	-1.82254			589	252	A+	4.086	2.37907	-1.82254
590	253	A+	0	2.9149	-1.98104			590	253	A+	0	0.090451	-1.98104			590	253	A+	0	0.164321	-1.98104			590	253	A+	0	4.82657	-1.98104			590	253	A+	0	1.39328	-1.98104			590	253	A+	0	0.249324	-1.98104
591	253	A+	2.2927	2.9149	-3.96448			591	253	A+	2.2927	0.090451	-3.96448			591	253	A+	2.2927	0.164321	-3.96448			591	253	A+	2.2927	4.82657	-3.96448			591	253	A+	2.2927	1.39328	-3.96448			591	253	A+	2.2927	0.249324	-3.96448
592	254	A+	0	3.20884	-0.973742			592	254	A+	0	7.99505	-0.973742			592	254	A+	0	3.85613	-0.973742			592	254	A+	0	4.71645	-0.973742			592	254	A+	0	2.60382	-0.973742			592	254	A+	0	2.16842	-0.973742
593	254	A+	2.06208	3.20884	-2.82147			593	254	A+	2.06208	7.99505	-2.82147			593	254	A+	2.06208	3.85613	-2.82147			593	254	A+	2.06208	4.71645	-2.82147			593	254	A+	2.06208	2.60382	-2.82147			593	254	A+	2.06208	2.16842	-2.82147
594	255	A+	0	0.19274	-2.32053			594	255	A+	0	6.23239	-2.32053			594	255	A+	0	2.77322	-2.32053			594	255	A+	0	0.031043	-2.32053			594	255	A+	0	0.802974	-2.32053			594	255	A+	0	3.32309	-2.32053
595	255	A+	1.89287	0.19274	-2.87628			595	255	A+	1.89287	6.23239	-2.87628			595	255	A+	1.89287	2.77322	-2.87628			595	255	A+	1.89287	0.031043	-2.87628			595	255	A+	1.89287	0.802974	-2.87628			595	255	A+	1.89287	3.32309	-2.87628
596	255	A+	4.05287	0.19274	-2.14052			596	255	A+	4.05287	6.23239	-2.14052			596	255	A+	4.05287	2.77322	-2.14052			596	255	A+	4.05287	0.031043	-2.14052			596	255	A+	4.05287	0.802974	-2.14052			596	255	A+	4.05287	3.32309	-2.14052
597	256	A+	0	0.860618	-3.03319			597	256	A+	0	4.9182	-3.03319			597	256	A+	0	3.30501	-3.03319			597	256	A+	0	4.09443	-3.03319			597	256	A+	0	1.40208	-3.03319			597	256	A+	0	1.85968	-3.03319
598	256	A+	2.17515	0.860618	-3.40105			598	256	A+	2.17515	4.9182	-3.40105			598	256	A+	2.17515	3.30501	-3.40105			598	256	A+	2.17515	4.09443	-3.40105			598	256	A+	2.17515	1.40208	-3.40105			598	256	A+	2.17515	1.85968	-3.40105
599	257	A+	0	21.4847	-2.41568			599	257	A+	0	24.5115	-2.41568			599	257	A+	0	10.773	-2.41568			599	257	A+	0	3.02735	-2.41568			599	257	A+	0	4.28984	-2.41568			599	257	A+	0	4.17592	-2.41568
600	257	A+	2.21619	21.4847	-1.89915			600	257	A+	2.21619	24.5115	-1.89915			600	257	A+	2.21619	10.773	-1.89915			600	257	A+	2.21619	3.02735	-1.89915			600	257	A+	2.21619	4.28984	-1.89915			600	257	A+	2.21619	4.17592	-1.89915
601	257	A+	4.27619	21.4847	-5.35688			601	257	A+	4.27619	24.5115	-5.35688			601	257	A+	4.27619	10.773	-5.35688			601	257	A+	4.27619	3.02735	-5.35688			601	257	A+	4.27619	4.28984	-5.35688			601	257	A+	4.27619	4.17592	-5.35688
602	258	A+	0	1.18258	-1.30421			602	258	A+	0	1.83286	-1.30421			602	258	A+	0	0.521004	-1.30421			602	258	A+	0	0.78792	-1.30421			602	258	A+	0	7.52934	-1.30421			602	258	A+	0	4.01359	-1.30421
603	258	A+	2.80831	1.18258	-0.841296			603	258	A+	2.80831	1.83286	-0.841296			603	258	A+	2.80831	0.521004	-0.841296			603	258	A+	2.80831	0.78792	-0.841296			603	258	A+	2.80831	7.52934	-0.841296			603	258	A+	2.80831	4.01359	-0.841296
604	259	A+	0	7.32694	-1.33884			604	259	A+	0	0.336289	-1.33884			604	259	A+	0	2.0535	-1.33884			604	259	A+	0	1.02841	-1.33884			604	259	A+	0	5.52213	-1.33884			604	259	A+	0	2.88703	-1.33884
605	259	A+	1.93628	7.32694	-1.97659			605	259	A+	1.93628	0.336289	-1.97659			605	259	A+	1.93628	2.0535	-1.97659			605	259	A+	1.93628	1.02841	-1.97659			605	259	A+	1.93628	5.52213	-1.97659			605	259	A+	1.93628	2.88703	-1.97659
